# Supplementary material for: Highly cross-linked carbon tube aerogels with enhanced elasticity and fatigue resistance
Source: Nat Commun. 2023 Jun 1;14:3178. doi: 10.1038/s41467-023-38664-6 (PMC10235059; doi:10.1038/s41467-023-38664-6)
Supplement: Supplementary file 8 — Source Data [file 41467_2023_38664_MOESM8_ESM.xlsx]

## Sheet: Fig. 1f
	Raman
Raman shift (cm-1)	Intensity
999.616	1.04183
1001.27	1.04172
1002.92	1.04161
1004.57	1.04131
1006.22	1.04248
1007.87	1.04251
1009.52	1.04258
1011.17	1.04206
1012.82	1.04249
1014.47	1.04185
1016.12	1.04228
1017.77	1.04205
1019.41	1.04286
1021.06	1.04347
1022.71	1.04391
1024.36	1.0444
1026	1.04503
1027.65	1.04498
1029.3	1.04522
1030.94	1.04647
1032.59	1.04641
1034.23	1.04661
1035.88	1.04726
1037.52	1.04769
1039.17	1.04822
1040.81	1.0486
1042.46	1.04984
1044.1	1.04941
1045.74	1.04894
1047.38	1.0489
1049.03	1.04981
1050.67	1.05068
1052.31	1.05171
1053.95	1.05243
1055.59	1.05305
1057.23	1.05407
1058.87	1.05455
1060.51	1.05562
1062.15	1.05659
1063.79	1.05782
1065.43	1.06024
1067.07	1.06062
1068.71	1.06208
1070.35	1.06292
1071.99	1.06274
1073.62	1.06309
1075.26	1.06362
1076.9	1.06452
1078.53	1.06503
1080.17	1.06533
1081.81	1.06517
1083.44	1.06526
1085.08	1.06539
1086.71	1.06614
1088.35	1.06656
1089.98	1.06759
1091.61	1.06844
1093.25	1.06904
1094.88	1.06918
1096.51	1.07024
1098.15	1.07121
1099.78	1.07131
1101.41	1.07186
1103.04	1.07219
1104.68	1.07232
1106.31	1.0729
1107.94	1.07261
1109.57	1.07288
1111.2	1.07261
1112.83	1.07334
1114.46	1.07347
1116.09	1.07256
1117.72	1.07262
1119.34	1.07316
1120.97	1.07265
1122.6	1.07233
1124.23	1.07183
1125.86	1.07137
1127.48	1.07091
1129.11	1.07083
1130.74	1.07082
1132.36	1.07139
1133.99	1.07223
1135.61	1.07263
1137.24	1.07273
1138.86	1.07295
1140.49	1.07258
1142.11	1.07221
1143.74	1.07147
1145.36	1.07187
1146.98	1.07231
1148.61	1.0724
1150.23	1.07245
1151.85	1.07216
1153.47	1.07258
1155.09	1.07298
1156.71	1.07343
1158.34	1.07321
1159.96	1.07443
1161.58	1.07424
1163.2	1.07397
1164.82	1.07466
1166.44	1.07428
1168.06	1.07525
1169.67	1.07474
1171.29	1.07494
1172.91	1.07571
1173.48	1.07686
1175.1	1.07775
1176.72	1.0775
1178.34	1.07911
1179.96	1.07943
1181.59	1.07919
1183.21	1.07854
1184.83	1.07893
1186.45	1.07954
1188.07	1.08
1189.69	1.08013
1191.31	1.0809
1192.92	1.08196
1194.54	1.08338
1196.16	1.08384
1197.78	1.08386
1199.39	1.08386
1201.01	1.08433
1202.63	1.08385
1204.25	1.08455
1205.86	1.08566
1207.48	1.08725
1209.09	1.08684
1210.71	1.08795
1212.32	1.08892
1213.94	1.08886
1215.55	1.09116
1217.17	1.09119
1218.78	1.09256
1220.39	1.09375
1222.01	1.09379
1223.62	1.09438
1225.23	1.09586
1226.84	1.09744
1228.46	1.09705
1230.07	1.0988
1231.68	1.10068
1233.29	1.1036
1234.9	1.105
1236.51	1.10612
1238.12	1.1075
1239.73	1.10959
1241.34	1.1104
1242.95	1.11224
1244.56	1.11248
1246.17	1.11293
1247.77	1.11422
1249.38	1.11613
1250.99	1.11829
1252.6	1.12106
1254.2	1.12287
1255.81	1.12515
1257.42	1.12657
1259.02	1.12908
1260.63	1.13105
1262.23	1.13365
1263.84	1.13596
1265.44	1.13977
1267.05	1.14278
1268.65	1.14445
1270.25	1.14819
1271.86	1.15286
1273.46	1.15787
1275.07	1.16171
1276.67	1.16625
1278.27	1.17099
1279.87	1.17425
1281.47	1.17909
1283.07	1.18358
1284.68	1.18917
1286.28	1.19437
1287.88	1.19985
1289.48	1.20483
1291.08	1.21186
1292.68	1.21924
1294.28	1.22779
1295.88	1.23676
1297.47	1.24578
1299.07	1.25687
1300.67	1.2657
1302.27	1.27595
1303.86	1.28682
1305.46	1.2966
1307.06	1.3088
1308.65	1.322
1310.25	1.33591
1311.85	1.3471
1313.44	1.36078
1315.04	1.37258
1316.63	1.38632
1318.23	1.399
1319.82	1.4121
1321.42	1.42565
1323.01	1.43804
1324.6	1.45045
1326.19	1.46167
1327.79	1.47117
1329.38	1.48091
1330.97	1.48973
1332.56	1.49802
1334.15	1.50384
1335.75	1.51217
1337.34	1.51816
1338.93	1.52455
1340.52	1.52973
1342.11	1.53196
1343.7	1.53331
1345.29	1.53508
1346.88	1.53474
1348.46	1.53043
1350.05	1.52899
1351.64	1.52563
1353.23	1.52104
1354.82	1.51685
1356.4	1.51088
1357.99	1.5025
1359.58	1.4921
1361.16	1.48461
1362.75	1.47427
1364.34	1.46292
1365.92	1.45086
1367.51	1.44249
1369.09	1.43009
1370.68	1.41642
1372.26	1.40378
1373.84	1.39111
1375.43	1.3788
1377.01	1.36741
1378.59	1.35774
1380.18	1.34628
1381.76	1.33481
1383.34	1.32566
1384.92	1.31393
1386.51	1.30386
1388.09	1.29395
1389.67	1.28423
1391.25	1.27575
1392.83	1.26731
1394.41	1.25915
1395.99	1.25197
1397.57	1.24606
1399.15	1.23936
1400.72	1.23203
1402.3	1.22626
1403.88	1.21968
1405.46	1.21354
1407.04	1.20809
1408.61	1.20474
1410.19	1.20049
1411.77	1.19609
1413.34	1.19225
1414.92	1.1899
1416.5	1.18521
1418.07	1.18194
1419.65	1.17939
1421.22	1.17676
1422.8	1.17369
1424.37	1.17147
1425.94	1.16907
1427.52	1.1671
1429.09	1.16522
1430.66	1.16391
1432.24	1.16196
1433.81	1.16065
1435.38	1.15931
1436.95	1.15821
1438.53	1.15657
1440.1	1.15588
1441.67	1.15593
1443.24	1.15344
1444.81	1.15305
1446.38	1.15255
1447.95	1.15234
1449.52	1.15249
1451.09	1.15137
1452.66	1.15134
1454.22	1.15069
1455.79	1.15104
1457.36	1.15079
1458.93	1.14999
1460.5	1.15042
1462.06	1.15133
1463.63	1.15024
1465.2	1.14956
1466.76	1.15016
1468.33	1.15095
1469.89	1.15064
1471.46	1.15159
1473.02	1.15186
1474.59	1.15308
1476.15	1.15325
1477.72	1.15424
1479.28	1.15504
1480.84	1.15612
1482.41	1.1574
1483.97	1.15891
1485.53	1.16011
1487.1	1.16145
1488.66	1.16233
1490.22	1.16348
1491.78	1.16588
1493.34	1.1678
1494.9	1.17016
1496.46	1.17121
1498.02	1.1738
1499.58	1.17642
1501.14	1.17872
1502.7	1.182
1504.26	1.18482
1505.82	1.18796
1507.38	1.19177
1508.94	1.19614
1510.49	1.20026
1512.05	1.20619
1513.61	1.21191
1515.17	1.21777
1516.72	1.22332
1518.28	1.22974
1519.84	1.23652
1521.39	1.24416
1522.95	1.25362
1524.5	1.26341
1526.06	1.27255
1527.61	1.28302
1529.16	1.2944
1530.72	1.30682
1532.27	1.32016
1533.83	1.33373
1535.38	1.3484
1536.93	1.36398
1538.49	1.3815
1540.04	1.39963
1541.59	1.41798
1543.14	1.43683
1544.69	1.45743
1546.24	1.47876
1547.79	1.50022
1549.34	1.52338
1550.89	1.54634
1552.45	1.57069
1553.99	1.5939
1555.54	1.61754
1557.09	1.64031
1558.64	1.66244
1560.19	1.68362
1561.74	1.70309
1563.29	1.72312
1564.83	1.74232
1566.38	1.76033
1567.93	1.77638
1569.47	1.78984
1571.02	1.80125
1572.57	1.81
1574.11	1.81911
1575.66	1.82537
1577.2	1.82981
1578.75	1.83257
1580.29	1.83359
1581.84	1.83339
1583.38	1.83281
1584.92	1.82944
1586.47	1.82322
1588.01	1.81596
1589.55	1.80751
1591.1	1.79813
1592.64	1.78643
1594.18	1.77298
1595.72	1.75912
1597.26	1.74252
1598.81	1.72604
1600.35	1.70647
1601.89	1.68733
1603.43	1.66708
1604.97	1.64654
1606.51	1.62578
1608.05	1.60474
1609.58	1.58416
1611.12	1.56189
1612.66	1.53987
1614.2	1.51839
1615.74	1.49821
1617.28	1.47977
1618.81	1.46148
1620.35	1.44435
1621.89	1.4274
1623.42	1.41071
1624.96	1.39491
1626.5	1.37904
1628.03	1.36368
1629.57	1.34861
1631.1	1.33313
1632.64	1.31966
1634.17	1.30583
1635.7	1.293
1637.24	1.28021
1638.77	1.26781
1640.31	1.25625
1641.84	1.24501
1643.37	1.23406
1644.9	1.22345
1646.44	1.21177
1647.97	1.20215
1649.5	1.19261
1651.03	1.18421
1652.56	1.17587
1654.09	1.16818
1655.62	1.1605
1657.15	1.15411
1658.68	1.1479
1660.21	1.1428
1661.74	1.13789
1663.27	1.13225
1664.8	1.12697
1666.33	1.1215
1667.85	1.11691
1669.38	1.11256
1670.91	1.10915
1672.44	1.10542
1673.96	1.10218
1675.49	1.09924
1677.02	1.09671
1678.54	1.09456
1680.07	1.092
1681.59	1.09026
1683.12	1.0887
1684.64	1.08677
1686.17	1.08402
1687.69	1.08172
1689.22	1.07969
1690.74	1.07796
1692.27	1.07671
1693.79	1.07581
1695.31	1.07458
1696.83	1.07423
1698.36	1.07338
1699.88	1.07265
1701.4	1.07186
1702.92	1.07177
1704.44	1.07113
1705.96	1.0702
1707.48	1.06906
1709	1.06789
1710.52	1.06677
1712.04	1.0658
1713.56	1.06539
1715.08	1.06466
1716.6	1.06381
1718.12	1.06262
1719.64	1.06184
1721.16	1.06117
1722.67	1.06096
1724.19	1.06084
1725.71	1.06
1727.23	1.05952
1728.74	1.05909
1730.26	1.0587
1731.77	1.05826
1733.29	1.05817
1734.81	1.0578
1736.32	1.05714
1737.84	1.0567
1739.35	1.05612
1740.87	1.05601
1742.38	1.05568
1743.89	1.05499
1745.41	1.05338
1746.92	1.05297
1748.43	1.05226
1749.94	1.05096
1751.46	1.05021
1752.97	1.04979
1754.48	1.04983
1755.99	1.04976
1757.5	1.05039
1759.01	1.05074
1760.52	1.05043
1762.04	1.05029
1763.54	1.05062
1765.05	1.05136
1766.57	1.05134
1768.07	1.05084
1769.58	1.05108
1771.09	1.05074
1772.6	1.05042
1774.11	1.05
1775.62	1.04965
1777.12	1.04937
1778.63	1.04955
1780.14	1.0494
1781.64	1.05015
1783.15	1.05047
1784.66	1.05041
1786.16	1.05061
1787.67	1.05026
1789.17	1.05025
1790.68	1.05011
1792.18	1.05077
1793.69	1.05003
1795.19	1.05044
1796.7	1.05038
1798.2	1.05072
1799.7	1.05172
1801.2	1.05118
1802.71	1.05026
1804.21	1.04965
1805.71	1.04901
1807.21	1.04912
1808.72	1.04872
1810.22	1.04813
1811.72	1.04786
1813.22	1.04868
1814.72	1.04968
1816.22	1.04934
1817.72	1.04904
1819.22	1.04914
1820.72	1.04918
1822.22	1.04941
1823.72	1.04931
1825.21	1.04934
1826.71	1.04966
1828.21	1.04915
1829.71	1.04898
1831.21	1.04834
1832.7	1.04836
1834.2	1.04872
1835.7	1.04855
1837.19	1.04865
1838.69	1.04915
1840.18	1.04914
1841.68	1.04888
1843.18	1.0495
1844.67	1.04981
1846.16	1.04819
1847.66	1.04828
1849.15	1.04913
1850.65	1.04955
1852.14	1.04951
1853.63	1.04937
1855.13	1.04961
1856.62	1.04911
1858.11	1.04962
1859.6	1.04898
1861.1	1.04777
1862.59	1.04683
1864.08	1.04723
1865.57	1.04797
1867.06	1.04849
1868.55	1.04759
1870.04	1.04719
1871.53	1.04677
1873.02	1.04653
1874.51	1.04612
1876	1.04713
1877.49	1.04869
1878.97	1.04875
1880.46	1.04832
1881.95	1.0478
1883.44	1.048
1884.93	1.04754
1886.41	1.04813
1887.9	1.04793
1889.39	1.0477
1890.87	1.04819
1892.36	1.04913
1893.84	1.04999
1895.33	1.04936
1896.82	1.04856
1898.3	1.04891
1899.78	1.04876
1901.27	1.04906
1902.75	1.04954
1904.24	1.04841
1905.72	1.04869
1907.2	1.04924
1908.69	1.04989
1910.17	1.04946
1911.65	1.04904
1913.13	1.04841
1914.62	1.04962
1916.1	1.04932
1917.58	1.04874
1919.06	1.04907
1920.54	1.04993
1922.02	1.0479
1923.5	1.0462
1924.98	1.04675
1926.46	1.04632
1927.94	1.04637
1929.42	1.04609
1930.9	1.04609
1932.38	1.04611
1933.85	1.04681
1935.33	1.04745
1936.81	1.04641
1938.29	1.04645
1939.76	1.04469
1941.24	1.04452
1942.72	1.04486
1944.19	1.04451
1945.67	1.0451
1947.15	1.04475
1948.62	1.04493
1950.1	1.04493
1951.57	1.04384
1953.05	1.04479
1954.52	1.04403
1955.99	1.04462
1957.47	1.04409
1958.94	1.04415
1960.42	1.04346
1961.89	1.04351
1963.36	1.04405
1964.83	1.04413
1965.05	1.04401
1966.52	1.04459
1968	1.04542
1969.48	1.04405
1970.95	1.04478
1972.43	1.04598
1973.9	1.04664
1975.38	1.04624
1976.85	1.04584
1978.32	1.04509
1979.8	1.04447
1981.27	1.04458
1982.74	1.04465
1984.22	1.04529
1985.69	1.045
1987.16	1.04562
1988.63	1.04637
1990.11	1.04612
1991.58	1.04668
1993.05	1.04663
1994.52	1.0468
1995.99	1.04741
1997.46	1.04707
1998.93	1.04848
2000.4	1.04866
2001.87	1.04944
2003.34	1.04948
2004.81	1.05062
2006.28	1.051
2007.75	1.05004
2009.22	1.04959
2010.68	1.04994
2012.15	1.04964
2013.62	1.05059
2015.09	1.0514
2016.55	1.0516
2018.02	1.05177
2019.49	1.05118
2020.95	1.05137
2022.42	1.0521
2023.88	1.05225
2025.35	1.05273
2026.82	1.05253
2028.28	1.05216
2029.75	1.05176
2031.21	1.05283
2032.67	1.05226
2034.14	1.05131
2035.6	1.05053
2037.06	1.04978
2038.53	1.0491
2039.99	1.04892
2041.45	1.04939
2042.91	1.04919
2044.38	1.04812
2045.84	1.0475
2047.3	1.04655
2048.76	1.04683
2050.22	1.04566
2051.68	1.04497
2053.14	1.04592
2054.6	1.04643
2056.06	1.04548
2057.52	1.04602
2058.98	1.04401
2060.44	1.04296
2061.9	1.04259
2063.36	1.04171
2064.81	1.04163
2066.27	1.04109
2067.73	1.04009
2069.19	1.03957
2070.64	1.03873
2072.1	1.03858
2073.56	1.03806
2075.01	1.03844
2076.47	1.03762
2077.93	1.0376
2079.38	1.03794
2080.84	1.03846
2082.29	1.03763
2083.74	1.0386
2085.2	1.03911
2086.65	1.03893
2088.11	1.03858
2089.56	1.03972
2091.01	1.03994
2092.47	1.0406
2093.92	1.03999
2095.37	1.04016
2096.82	1.0414
2098.28	1.04112
2099.73	1.04
2101.18	1.03994
2102.63	1.04003
2104.08	1.04034
2105.53	1.04155
2106.98	1.04094
2108.43	1.0407
2109.88	1.04032
2111.33	1.04032
2112.78	1.03999
2114.23	1.03963
2115.68	1.03956
2117.13	1.0396
2118.58	1.04012
2120.02	1.0397
2121.47	1.04012
2122.92	1.04024
2124.37	1.04011
2125.81	1.0396
2127.26	1.04053
2128.71	1.04048
2130.15	1.04027
2131.6	1.03991
2133.04	1.03987
2134.49	1.03863
2135.93	1.03853
2137.38	1.03857
2138.82	1.0383
2140.27	1.03787
2141.71	1.03723
2143.16	1.03749
2144.6	1.03779
2146.04	1.03823
2147.49	1.0387
2148.93	1.03898
2150.37	1.03812
2151.81	1.03843
2153.25	1.03913
2154.7	1.03945
2156.14	1.03928
2157.58	1.03953
2159.02	1.03973
2160.46	1.03946
2161.9	1.04029
2163.34	1.0408
2164.78	1.0416
2166.22	1.04199
2167.66	1.04221
2169.1	1.04214
2170.54	1.04254
2171.97	1.04249
2173.41	1.04203
2174.85	1.04246
2176.29	1.04269
2177.73	1.04283
2179.16	1.04329
2180.6	1.04366
2182.04	1.04274
2183.47	1.04328
2184.91	1.04355
2186.35	1.04353
2187.78	1.04316
2189.22	1.04308
2190.65	1.04269
2192.09	1.0414
2193.52	1.04188
2194.96	1.04226
2196.39	1.04225
2197.82	1.0414
2199.26	1.04131
2200.69	1.04195
2202.12	1.0417
2203.55	1.04156
2204.99	1.04204
2206.42	1.0415
2207.85	1.04124
2209.28	1.04141
2210.72	1.04054
2212.14	1.0404
2213.58	1.03975
2215.01	1.0401
2216.44	1.04015
2217.87	1.04002
2219.3	1.03899
2220.73	1.03828
2222.16	1.03809
2223.59	1.03825
2225.01	1.03786
2226.44	1.03859
2227.87	1.03779
2229.3	1.03695
2230.73	1.037
2232.15	1.03687
2233.58	1.03613
2235.01	1.03567
2236.44	1.03594
2237.86	1.03501
2239.29	1.03495
2240.71	1.03484
2242.14	1.03481
2243.56	1.03421
2244.99	1.03388
2246.41	1.0344
2247.84	1.03456
2249.26	1.03445
2250.69	1.03447
2252.11	1.03434
2253.54	1.03361
2254.96	1.03362
2256.38	1.03339
2257.8	1.03444
2259.23	1.03261
2260.65	1.03268
2262.07	1.03238
2263.49	1.03294
2264.91	1.03344
2266.34	1.0325
2267.76	1.03251
2269.18	1.03206
2270.6	1.03157
2272.02	1.03212
2273.44	1.03251
2274.86	1.03217
2276.28	1.0324
2277.7	1.03325
2279.11	1.03405
2280.53	1.03519
2281.95	1.03572
2283.37	1.03495
2284.79	1.03569
2286.21	1.03592
2287.62	1.0364
2289.04	1.0364
2290.46	1.03661
2291.87	1.03654
2293.29	1.03649
2294.71	1.037
2296.12	1.03659
2297.54	1.03592
2298.95	1.03606
2300.37	1.0363
2301.78	1.03663
2303.2	1.03804
2304.61	1.03845
2306.02	1.03975
2307.44	1.03933
2308.85	1.04016
2310.27	1.04021
2311.68	1.04024
2313.09	1.04074
2314.5	1.04089
2315.92	1.04166
2317.33	1.04263
2318.74	1.04255
2320.15	1.04267
2321.56	1.04304
2322.97	1.04353
2324.38	1.0435
2325.79	1.04381
2327.2	1.04448
2328.62	1.04384
2330.02	1.04388
2331.43	1.04405
2332.84	1.04433
2334.25	1.04429
2335.66	1.04468
2337.07	1.04515
2338.48	1.04425
2339.89	1.04469
2341.29	1.04657
2342.7	1.04717
2344.11	1.04743
2345.51	1.04688
2346.92	1.04726
2348.33	1.04708
2349.73	1.04654
2351.14	1.04714
2352.54	1.04598
2353.95	1.0476
2355.35	1.04776
2356.76	1.04775
2358.16	1.04833
2359.57	1.04788
2360.97	1.04768
2362.38	1.04834
2363.78	1.04896
2365.18	1.04916
2366.59	1.04906
2367.99	1.04825
2369.39	1.04803
2370.79	1.04859
2372.2	1.04866
2373.6	1.04959
2375	1.04997
2376.4	1.05049
2377.8	1.05106
2379.2	1.05218
2380.6	1.05285
2382	1.05389
2383.4	1.05448
2384.8	1.0547
2386.2	1.05534
2387.6	1.05611
2389	1.05753
2390.4	1.05736
2391.8	1.05802
2393.2	1.05908
2394.59	1.05944
2395.99	1.06094
2397.39	1.06147
2398.79	1.0621
2400.18	1.06331
2401.58	1.06456
2402.98	1.06539
2404.37	1.06666
2405.77	1.06787
2407.16	1.06849
2408.56	1.07013
2409.96	1.07129
2411.35	1.07307
2412.74	1.07451
2414.14	1.07468
2415.53	1.07601
2416.93	1.07674
2418.32	1.07833
2419.71	1.07957
2421.11	1.08037
2422.5	1.08088
2423.89	1.08114
2425.28	1.08202
2426.68	1.0825
2428.07	1.08313
2429.46	1.08389
2430.85	1.08448
2432.24	1.08487
2433.63	1.0864
2435.03	1.08672
2436.41	1.0872
2437.81	1.08797
2439.2	1.08886
2440.59	1.0894
2441.97	1.09004
2443.36	1.09041
2444.75	1.09084
2446.14	1.0915
2447.53	1.09218
2448.92	1.0922
2450.3	1.09249
2451.69	1.09158
2453.08	1.09177
2454.47	1.09205
2455.85	1.09281
2457.24	1.0937
2458.63	1.09398
2460.01	1.09463
2461.4	1.09436
2462.79	1.09392
2464.17	1.09377
2465.56	1.09406
2466.94	1.09438
2468.33	1.09426
2469.71	1.0943
2471.09	1.09387
2472.48	1.093
2473.86	1.09229
2475.25	1.0915
2476.63	1.09098
2478.01	1.0912
2479.39	1.09103
2480.78	1.09087
2482.16	1.09063
2483.54	1.09039
2484.92	1.09031
2486.3	1.09038
2487.69	1.09052
2489.07	1.09075
2490.45	1.08991
2491.83	1.08978
2493.21	1.09005
2494.59	1.0903
2495.97	1.08951
2497.35	1.08887
2498.72	1.08775
2500.1	1.08747
2501.48	1.08724
2502.86	1.08627
2504.24	1.08575
2505.62	1.08609
2507	1.08607
2508.37	1.08561
2509.75	1.08602
2511.13	1.08637
2512.5	1.08724
2513.88	1.0875
2515.26	1.0885
2516.63	1.08823
2518.01	1.08801
2519.38	1.08769
2520.76	1.08783
2522.13	1.08815
2523.51	1.08885
2524.88	1.08881
2526.26	1.08874
2527.63	1.0889
2529	1.08907
2530.38	1.08856
2531.75	1.0887
2533.12	1.08968
2534.5	1.09059
2535.87	1.091
2537.24	1.09187
2538.61	1.09317
2539.99	1.09385
2541.36	1.0947
2542.73	1.09531
2544.1	1.09627
2545.47	1.09726
2546.84	1.09751
2548.21	1.09793
2549.58	1.099
2550.95	1.09997
2552.32	1.10013
2553.69	1.10062
2555.06	1.10088
2556.43	1.10203
2557.8	1.10317
2559.16	1.1054
2560.53	1.10753
2561.9	1.10942
2563.27	1.11067
2564.63	1.11151
2566	1.11282
2567.37	1.1144
2568.74	1.11586
2570.1	1.11726
2571.47	1.11897
2572.83	1.12117
2574.2	1.12283
2575.57	1.12347
2576.93	1.12483
2578.29	1.1277
2579.66	1.13066
2581.02	1.13275
2582.39	1.13492
2583.75	1.13702
2585.12	1.13918
2586.48	1.14131
2587.84	1.14356
2589.21	1.14652
2590.57	1.1496
2591.93	1.1523
2593.29	1.15515
2594.66	1.15879
2596.02	1.16219
2597.38	1.16523
2598.74	1.16828
2600.1	1.17152
2601.46	1.17522
2602.82	1.17931
2604.18	1.18319
2605.54	1.18739
2606.9	1.19238
2608.26	1.19671
2609.62	1.20125
2610.98	1.20642
2612.34	1.21116
2613.7	1.21578
2615.06	1.22123
2616.41	1.22737
2617.77	1.23467
2619.13	1.24133
2620.49	1.246
2621.84	1.25092
2623.2	1.25689
2624.56	1.26343
2625.91	1.27034
2627.27	1.27786
2628.63	1.2859
2629.98	1.29372
2631.34	1.30165
2632.69	1.30929
2634.05	1.31836
2635.4	1.32826
2636.76	1.33788
2638.11	1.34761
2639.46	1.35801
2640.82	1.36871
2642.17	1.37903
2643.52	1.39011
2644.88	1.40058
2646.23	1.41122
2647.58	1.42265
2648.93	1.43376
2650.29	1.44535
2651.64	1.45748
2652.99	1.46859
2654.34	1.4807
2655.69	1.49175
2657.04	1.50297
2658.39	1.51367
2659.74	1.52451
2661.09	1.53618
2662.44	1.54875
2663.79	1.56029
2665.14	1.57126
2666.49	1.58256
2667.84	1.59353
2669.19	1.60336
2670.54	1.61265
2671.89	1.6227
2673.24	1.63275
2674.58	1.64244
2675.93	1.6507
2677.28	1.65727
2678.62	1.66554
2679.97	1.6706
2681.32	1.67679
2682.66	1.68177
2684.01	1.6863
2685.35	1.68924
2686.7	1.69157
2687.61	1.69445
2688.95	1.69593
2690.3	1.69532
2691.65	1.695
2693	1.69339
2694.35	1.69229
2695.7	1.69053
2697.04	1.68889
2698.39	1.68559
2699.74	1.68139
2701.08	1.67613
2702.43	1.66889
2703.78	1.66167
2705.12	1.65588
2706.47	1.64714
2707.81	1.63898
2709.16	1.62997
2710.51	1.62191
2711.85	1.61356
2713.19	1.60432
2714.54	1.5927
2715.88	1.5825
2717.23	1.57165
2718.57	1.56087
2719.91	1.54708
2721.26	1.5369
2722.6	1.52495
2723.94	1.5127
2725.29	1.49986
2726.63	1.48741
2727.97	1.47604
2729.31	1.46426
2730.65	1.45242
2732	1.44218
2733.34	1.43166
2734.68	1.42028
2736.02	1.40988
2737.36	1.39842
2738.7	1.38802
2740.04	1.37621
2741.38	1.36584
2742.72	1.35594
2744.06	1.34715
2745.4	1.33806
2746.73	1.32767
2748.07	1.3202
2749.41	1.3108
2750.75	1.30332
2752.09	1.29434
2753.42	1.2849
2754.76	1.27588
2756.1	1.26979
2757.44	1.26167
2758.77	1.25379
2760.11	1.24694
2761.45	1.24194
2762.78	1.23537
2764.12	1.2294
2765.45	1.22424
2766.79	1.21941
2768.12	1.21421
2769.46	1.20889
2770.79	1.20361
2772.13	1.19871
2773.46	1.19382
2774.79	1.18848
2776.13	1.18472
2777.46	1.17976
2778.79	1.17563
2780.13	1.17175
2781.46	1.16849
2782.79	1.16537
2784.12	1.16227
2785.46	1.15949
2786.79	1.15571
2788.12	1.15251
2789.45	1.15013
2790.78	1.14827
2792.11	1.14556
2793.44	1.14374
2794.77	1.14246
2796.1	1.14138
2797.43	1.13939
2798.76	1.13788
2800.09	1.13578
2801.42	1.13437
2802.75	1.13203
2804.08	1.13041
2805.41	1.12807
2806.73	1.12628
2808.06	1.12463
2809.39	1.12405
2810.72	1.12302
2812.04	1.12297
2813.37	1.1221
2814.7	1.12145
2816.02	1.12029
2817.35	1.11907
2818.68	1.11783
2820	1.11743
2821.33	1.11605
2822.65	1.11551
2823.98	1.11428
2825.3	1.11343
2826.63	1.11213
2827.95	1.11152
2829.28	1.11117
2830.6	1.11086
2831.92	1.11053
2833.25	1.10964
2834.57	1.10785
2835.89	1.10692
2837.22	1.10614
2838.54	1.10537
2839.86	1.10437
2841.18	1.10457
2842.51	1.10373
2843.83	1.103
2845.15	1.10296
2846.47	1.10333
2847.79	1.10291
2849.11	1.103
2850.43	1.10219
2851.75	1.10202
2853.07	1.10089
2854.39	1.10051
2855.71	1.09976
2857.03	1.10061
2858.35	1.10024
2859.67	1.10031
2860.99	1.10014
2862.31	1.10002
2863.62	1.10043
2864.94	1.10104
2866.26	1.10162
2867.58	1.10197
2868.9	1.10208
2870.21	1.10199
2871.53	1.10166
2872.85	1.10173
2874.16	1.10223
2875.48	1.10365
2876.79	1.10411
2878.11	1.10335
2879.42	1.10285
2880.74	1.10351
2882.05	1.10428
2883.37	1.10411
2884.68	1.10438
2886	1.10463
2887.31	1.10494
2888.63	1.10577
2889.94	1.10649
2891.25	1.10712
2892.56	1.10735
2893.88	1.10764
2895.19	1.10768
2896.5	1.10805
2897.82	1.1084
2899.13	1.10932
2900.44	1.11066
2901.75	1.11168
2903.06	1.11217
2904.37	1.11195
2905.68	1.11251
2906.99	1.11276
2908.3	1.11313
2909.61	1.11389
2910.92	1.11457
2912.23	1.11507
2913.54	1.11597
2914.85	1.11613
2916.16	1.11676
2917.47	1.11696
2918.78	1.11859
2920.09	1.11953
2921.4	1.11971
2922.7	1.11965
2924.01	1.11995
2925.32	1.11997
2926.62	1.12001
2927.93	1.1193
2929.24	1.11886
2930.54	1.11828
2931.85	1.11826
2933.16	1.11819
2934.46	1.11782
2935.77	1.11811
2937.07	1.118
2938.38	1.11662
2939.68	1.11584
2940.99	1.11507
2942.29	1.11439
2943.6	1.11397
2944.9	1.11376
2946.2	1.11336
2947.51	1.11277
2948.81	1.11194
2950.11	1.11144
2951.42	1.1105
2952.72	1.10988
2954.02	1.10808
2955.32	1.10735
2956.63	1.10623
2957.93	1.10516
2959.23	1.10355
2960.53	1.10264
2961.83	1.10159
2963.13	1.1006
2964.43	1.09996
2965.73	1.09961
2967.03	1.09822
2968.33	1.097
2969.63	1.09592
2970.93	1.09583
2972.23	1.09494
2973.53	1.09369
2974.83	1.093
2976.13	1.09156
2977.42	1.09035
2978.72	1.08908
2980.02	1.08852
2981.32	1.08709
2982.61	1.08565
2983.91	1.08422
2985.21	1.08278
2986.51	1.08135
2987.8	1.07991
2989.1	1.07848
2990.39	1.07704
2991.69	1.07561
2992.99	1.07417
2994.28	1.07273
2995.58	1.0713
2996.87	1.06986
2998.17	1.06843
2999.46	1.06699

## Sheet: Fig. 1g
The base line			The sp2 line			The sp3 line			The raw data line
Binding energy (eV)	Intensity		Binding energy (eV)	Intensity		Binding energy (eV)	Intensity		Binding energy (eV)	Intensity
299.2	6169.8		299.2	6181.65		299.2	6174.89		299.2	6186.74
299.1	6169.8		299.1	6181.81		299.1	6174.96		299.1	6186.98
299	6169.85		299	6182.03		299	6175.08		299	6187.26
298.9	6169.95		298.9	6182.29		298.9	6175.26		298.9	6187.6
298.8	6170.33		298.8	6182.84		298.8	6175.71		298.8	6188.23
298.7	6170.69		298.7	6183.37		298.7	6176.15		298.7	6188.84
298.6	6171.12		298.6	6183.99		298.6	6176.67		298.6	6189.54
298.5	6171.72		298.5	6184.77		298.5	6177.35		298.5	6190.39
298.4	6172.48		298.4	6185.72		298.4	6178.2		298.4	6191.43
298.3	6173.28		298.3	6186.7		298.3	6179.07		298.3	6192.5
298.2	6174.07		298.2	6187.69		298.2	6179.96		298.2	6193.57
298.1	6175.38		298.1	6189.19		298.1	6181.35		298.1	6195.17
298	6176.47		298	6190.48		298	6182.53		298	6196.55
297.9	6177.58		297.9	6191.81		297.9	6183.74		297.9	6197.97
297.8	6178.89		297.8	6193.33		297.8	6185.15		297.8	6199.59
297.7	6180.38		297.7	6195.03		297.7	6186.73		297.7	6201.38
297.6	6181.83		297.6	6196.7		297.6	6188.29		297.6	6203.16
297.5	6183.55		297.5	6198.65		297.5	6190.11		297.5	6205.2
297.4	6185.07		297.4	6200.4		297.4	6191.73		297.4	6207.06
297.3	6186.67		297.3	6202.24		297.3	6193.45		297.3	6209.01
297.2	6188.54		297.2	6204.34		297.2	6195.42		297.2	6211.23
297.1	6190.77		297.1	6206.83		297.1	6197.77		297.1	6213.83
297	6193.03		297	6209.34		297	6200.14		297	6216.45
296.9	6195.23		296.9	6211.8		296.9	6202.46		296.9	6219.03
296.8	6197.43		296.8	6214.27		296.8	6204.79		296.8	6221.62
296.7	6199.91		296.7	6217.02		296.7	6207.4		296.7	6224.5
296.6	6202.33		296.6	6219.72		296.6	6209.94		296.6	6227.33
296.5	6204.67		296.5	6222.34		296.5	6212.42		296.5	6230.09
296.4	6206.98		296.4	6224.94		296.4	6214.85		296.4	6232.82
296.3	6209.54		296.3	6227.8		296.3	6217.55		296.3	6235.82
296.2	6212.15		296.2	6230.73		296.2	6220.31		296.2	6238.89
296.1	6214.62		296.1	6233.51		296.1	6222.93		296.1	6241.82
296	6216.8		296	6236.01		296	6225.26		296	6244.47
295.9	6219.39		295.9	6238.93		295.9	6228		295.9	6247.54
295.8	6222.02		295.8	6241.9		295.8	6230.79		295.8	6250.67
295.7	6224.59		295.7	6244.82		295.7	6233.53		295.7	6253.76
295.6	6227.18		295.6	6247.77		295.6	6236.29		295.6	6256.88
295.5	6229.91		295.5	6250.87		295.5	6239.19		295.5	6260.15
295.4	6232.18		295.4	6253.51		295.4	6241.63		295.4	6262.97
295.3	6234.02		295.3	6255.75		295.3	6243.66		295.3	6265.39
295.2	6235.89		295.2	6258.01		295.2	6245.71		295.2	6267.84
295.1	6237.71		295.1	6260.25		295.1	6247.73		295.1	6270.27
295	6239.4		295	6262.36		295	6249.62		295	6272.58
294.9	6241.03		294.9	6264.42		294.9	6251.46		294.9	6274.85
294.8	6242.35		294.8	6266.19		294.8	6252.98		294.8	6276.82
294.7	6243.47		294.7	6267.77		294.7	6254.33		294.7	6278.63
294.6	6244.17		294.6	6268.94		294.6	6255.25		294.6	6280.02
294.5	6244.88		294.5	6270.14		294.5	6256.2		294.5	6281.46
294.4	6245.67		294.4	6271.43		294.4	6257.22		294.4	6282.98
294.3	6246.47		294.3	6272.74		294.3	6258.27		294.3	6284.55
294.2	6246.68		294.2	6273.49		294.2	6258.73		294.2	6285.55
294.1	6247.04		294.1	6274.4		294.1	6259.36		294.1	6286.72
294	6247.5		294	6275.42		294	6260.09		294	6288.01
293.9	6248.1		293.9	6276.61		293.9	6260.98		293.9	6289.48
293.8	6248.55		293.8	6277.66		293.8	6261.71		293.8	6290.82
293.7	6249.32		293.7	6279.05		293.7	6262.78		293.7	6292.51
293.6	6250.15		293.6	6280.52		293.6	6263.93		293.6	6294.3
293.5	6250.97		293.5	6282.01		293.5	6265.07		293.5	6296.11
293.4	6251.77		293.4	6283.48		293.4	6266.2		293.4	6297.92
293.3	6252.66		293.3	6285.09		293.3	6267.44		293.3	6299.87
293.2	6253.46		293.2	6286.62		293.2	6268.6		293.2	6301.76
293.1	6254.35		293.1	6288.26		293.1	6269.86		293.1	6303.77
293	6255.15		293	6289.84		293	6271.04		293	6305.73
292.9	6255.46		292.9	6290.96		292.9	6271.75		292.9	6307.25
292.8	6255.48		292.8	6291.82		292.8	6272.19		292.8	6308.53
292.7	6255.17		292.7	6292.38		292.7	6272.31		292.7	6309.52
292.6	6255.04		292.6	6293.15		292.6	6272.63		292.6	6310.74
292.5	6254.92		292.5	6293.96		292.5	6272.98		292.5	6312.01
292.4	6254.43		292.4	6294.43		292.4	6272.96		292.4	6312.97
292.3	6253.34		292.3	6294.35		292.3	6272.38		292.3	6313.39
292.2	6252.24		292.2	6294.29		292.2	6271.81		292.2	6313.85
292.1	6250.96		292.1	6294.08		292.1	6271.07		292.1	6314.19
292	6249.36		292	6293.61		292	6270.04		292	6314.3
291.9	6247.1		291.9	6292.52		291.9	6268.38		291.9	6313.8
291.8	6244.06		291.8	6290.7		291.8	6265.96		291.8	6312.59
291.7	6240.29		291.7	6288.19		291.7	6262.83		291.7	6310.73
291.6	6236.04		291.6	6285.25		291.6	6259.25		291.6	6308.47
291.5	6231.63		291.5	6282.22		291.5	6255.55		291.5	6306.14
291.4	6226.77		291.4	6278.79		291.4	6251.44		291.4	6303.45
291.3	6221.58		291.3	6275.09		291.3	6247.01		291.3	6300.52
291.2	6215.86		291.2	6270.92		291.2	6242.1		291.2	6297.16
291.1	6209.61		291.1	6266.3		291.1	6236.7		291.1	6293.39
291	6203.28		291	6261.66		291	6231.26		291	6289.64
290.9	6196.68		290.9	6256.83		290.9	6225.59		290.9	6285.75
290.8	6190.1		290.8	6252.11		290.8	6219.99		290.8	6282.01
290.7	6183.36		290.7	6247.32		290.7	6214.29		290.7	6278.25
290.6	6176.22		290.6	6242.21		290.6	6208.24		290.6	6274.23
290.5	6169.1		290.5	6237.23		290.5	6202.26		290.5	6270.39
290.4	6162.09		290.4	6232.46		290.4	6196.45		290.4	6266.82
290.3	6155.53		290.3	6228.25		290.3	6191.17		290.3	6263.89
290.2	6148.75		290.2	6223.94		290.2	6185.73		290.2	6260.92
290.1	6142.21		290.1	6220		290.1	6180.61		290.1	6258.4
290	6135.82		290	6216.35		290	6175.72		290	6256.25
289.9	6129.37		289.9	6212.78		289.9	6170.86		289.9	6254.27
289.8	6122.93		289.8	6209.38		289.8	6166.1		289.8	6252.56
289.7	6116.6		289.7	6206.27		289.7	6161.56		289.7	6251.23
289.6	6110.47		289.6	6203.53		289.6	6157.34		289.6	6250.4
289.5	6104.75		289.5	6201.4		289.5	6153.64		289.5	6250.29
289.4	6099.31		289.4	6199.76		289.4	6150.36		289.4	6250.81
289.3	6093.88		289.3	6198.36		289.3	6147.23		289.3	6251.71
289.2	6088.87		289.2	6197.62		289.2	6144.68		289.2	6253.44
289.1	6084.09		289.1	6197.38		289.1	6142.53		289.1	6255.83
289	6079.27		289	6197.4		289	6140.54		289	6258.67
288.9	6074.46		288.9	6197.74		288.9	6138.78		288.9	6262.06
288.8	6069.76		288.8	6198.53		288.8	6137.37		288.8	6266.14
288.7	6065.04		288.7	6199.67		288.7	6136.22		288.7	6270.86
288.6	6060.59		288.6	6201.5		288.6	6135.7		288.6	6276.61
288.5	6056.16		288.5	6203.79		288.5	6135.62		288.5	6283.26
288.4	6051.43		288.4	6206.28		288.4	6135.8		288.4	6290.65
288.3	6046.87		288.3	6209.48		288.3	6136.88		288.3	6299.49
288.2	6042.66		288.2	6213.61		288.2	6139.33		288.2	6310.28
288.1	6038.39		288.1	6218.36		288.1	6143.16		288.1	6323.13
288	6034.09		288	6223.79		288	6149.03		288	6338.73
287.9	6029.4		287.9	6229.66		287.9	6157.52		287.9	6357.77
287.8	6024.4		287.8	6236.11		287.8	6170.03		287.8	6381.74
287.7	6019.14		287.7	6243.31		287.7	6188.54		287.7	6412.71
287.6	6013.61		287.6	6251.36		287.6	6215.73		287.6	6453.49
287.5	6007.88		287.5	6260.49		287.5	6255.32		287.5	6507.94
287.4	6001.7		287.4	6270.6		287.4	6311.94		287.4	6580.85
287.3	5994.45		287.3	6281.26		287.3	6391.34		287.3	6678.15
287.2	5986.43		287.2	6292.98		287.2	6501.82		287.2	6808.37
287.1	5978.02		287.1	6306.41		287.1	6653.79		287.1	6982.19
287	5968.07		287	6320.73		287	6857.97		287	7210.62
286.9	5957.57		286.9	6337.26		286.9	7129.05		286.9	7508.73
286.8	5946.03		286.8	6355.96		286.8	7481.79		286.8	7891.72
286.7	5933.25		286.7	6377.14		286.7	7932.03		286.7	8375.91
286.6	5918.77		286.6	6400.99		286.6	8495.75		286.6	8977.97
286.5	5903.08		286.5	6428.79		286.5	9188.3		286.5	9714.01
286.4	5885.9		286.4	6461.19		286.4	10021.6		286.4	10596.9
286.3	5866.74		286.3	6498.89		286.3	11003.1		286.3	11635.2
286.2	5845.67		286.2	6543.42		286.2	12133.9		286.2	12831.6
286.1	5822.23		286.1	6596.23		286.1	13407.9		286.1	14182
286	5796.39		286	6659.69		286	14809.2		286	15672.5
285.9	5767.47		285.9	6736.21		285.9	16311.1		285.9	17279.8
285.8	5734.92		285.8	6829.53		285.8	17876.7		285.8	18971.3
285.7	5698.64		285.7	6945.94		285.7	19459.6		285.7	20706.9
285.6	5657.47		285.6	7095.96		285.6	21005.2		285.6	22443.7
285.5	5609.92		285.5	7303.75		285.5	22451.3		285.5	24145.1
285.4	5554.66		285.4	7631.94		285.4	23733.7		285.4	25811
285.3	5490.34		285.3	8237.55		285.3	24789.4		285.3	27536.6
285.2	5414.6		285.2	9478.51		285.2	25559.8		285.2	29623.7
285.1	5323.09		285.1	12073.9		285.1	25995.9		285.1	32746.8
285	5212.27		285	17250		285	26064.4		285	38102.2
284.9	5078.83		284.9	26701.9		284.9	25751.7		284.9	47374.8
284.8	4913.54		284.8	42135.9		284.8	25058.7		284.8	62281.1
284.7	4706.24		284.7	64305.7		284.7	24005.3		284.7	83604.7
284.6	4437.07		284.6	91845.1		284.6	22616.1		284.6	110024
284.5	4091.38		284.5	120486		284.5	20932.8		284.5	137328
284.4	3659.89		284.4	143424		284.4	19007.6		284.4	158772
284.3	3146.03		284.3	153282		284.3	16907		284.3	167043
284.2	2585.84		284.2	146135		284.2	14727.6		284.2	158277
284.1	2037.09		284.1	124611		284.1	12580.7		284.1	135155
284	1564.54		284	95778.3		284	10577.3		284	104791
283.9	1206.77		283.9	66854.4		283.9	8792.48		283.9	74440.2
283.8	965.479		283.8	42757		283.8	7253.71		283.8	49045.2
283.7	815.1		283.7	25455.6		283.7	5951.45		283.7	30591.9
283.6	723.16		283.6	14525.8		283.6	4858.91		283.6	18661.6
283.5	665.125		283.5	8350.43		283.5	3950.35		283.5	11635.6
283.4	626.091		283.4	5153.04		283.4	3203.07		283.4	7730.02
283.3	598.342		283.3	3572.79		283.3	2597.12		283.3	5571.56
283.2	578.329		283.2	2776.05		283.2	2114.09		283.2	4311.81
283.1	563.851		283.1	2331.21		283.1	1735.32		283.1	3502.68
283	553.044		283	2043.37		283	1442.94		283	2933.26
282.9	544.701		282.9	1832.14		282.9	1220.48		282.9	2507.92
282.8	538.535		282.8	1665.7		282.8	1053.93		282.8	2181.09
282.7	533.563		282.7	1529.38		282.7	930.453		282.7	1926.27
282.6	529.754		282.6	1415.84		282.6	840.001		282.6	1726.08
282.5	526.766		282.5	1320.14		282.5	774.21		282.5	1567.59
282.4	524.449		282.4	1238.8		282.4	726.572		282.4	1440.92
282.3	522.486		282.3	1168.94		282.3	691.888		282.3	1338.34
282.2	520.731		282.2	1108.46		282.2	666.359		282.2	1254.09
282.1	519.203		282.1	1055.79		282.1	647.314		282.1	1183.9
282	517.911		282	1009.69		282	632.852		282	1124.63
281.9	516.903		281.9	969.231		281.9	621.673		281.9	1074
281.8	516.001		281.8	933.411		281.8	612.672		281.8	1030.08
281.7	515.174		281.7	901.544		281.7	605.186		281.7	991.555
281.6	514.449		281.6	873.09		281.6	598.818		281.6	957.458
281.5	513.867		281.5	847.645		281.5	593.331		281.5	927.108
281.4	513.4		281.4	824.801		281.4	588.51		281.4	899.911
281.3	512.996		281.3	804.189		281.3	584.182		281.3	875.374
281.2	512.676		281.2	785.561		281.2	580.283		281.2	853.168
281.1	512.334		281.1	768.575		281.1	576.649		281.1	832.89
281	511.973		281	753.041		281	573.244		281	814.313
280.9	511.713		280.9	738.914		280.9	570.158		280.9	797.358
280.8	511.472		280.8	725.963		280.8	567.283		280.8	781.774
280.7	511.21		280.7	714.03		280.7	564.562		280.7	767.382
280.6	510.992		280.6	703.062		280.6	562.042		280.6	754.112
280.5	510.936		280.5	693.086		280.5	559.829		280.5	741.979
280.4	510.817		280.4	683.794		280.4	557.686		280.4	730.663
280.3	510.649		280.3	675.127		280.3	555.615		280.3	720.093
280.2	510.541		280.2	667.133		280.2	553.718		280.2	710.31

## Sheet: Fig. 2a
	0.1			0.2			0.4			0.6			0.8			0.9			0.95			0.99
Stress (Mpa)	Strain		Stress (Mpa)	Strain		Stress (Mpa)	Strain		Stress (Mpa)	Strain		Stress (Mpa)	Strain		Stress (Mpa)	Strain		Stress (Mpa)	Strain		Stress (Mpa)	Strain
0.00043	0		0.0002	-0.00057		3e-05	-0.00042		-7e-05	-0.00048		-0.00028	-0.00056		-0.00046	-0.0004		-0.00035	-0.00044		-0.00018	-0.00045
0.00043	1e-05		0.00018	-0.00054		-3e-05	-0.0004		-7e-05	-0.00047		-0.00023	-0.00053		-0.00046	-0.00037		-0.00033	-0.00041		-0.00013	-0.00043
0.00043	6e-05		8e-05	-0.00049		3e-05	-0.00035		-0.0001	-0.00042		-0.0003	-0.00049		-0.00043	-0.00034		-0.0003	-0.00036		-0.00018	-0.00039
0.00043	0.00011		0.00013	-0.00045		8e-05	-0.00031		-0.0001	-0.00037		-0.00035	-0.00045		-0.00043	-0.0003		-0.00033	-0.00032		-0.00018	-0.00035
0.00046	0.00015		0.00015	-0.0004		0	-0.00026		-0.00015	-0.00033		-0.0003	-0.00039		-0.00043	-0.00024		-0.00038	-0.00025		-0.00015	-0.00029
0.00051	0.00028		0.0001	-9e-05		0	0		-0.00013	-0.00015		-0.00035	0		-0.00041	0.00011		-0.00035	0.00014		-0.0001	4e-05
0.00046	0.0004		0.00015	0.00023		3e-05	0.00037		-7e-05	0.00029		-0.0003	0.00025		-0.00033	0.00039		-0.00025	0.00039		-0.00013	0.00035
0.00051	0.00066		0.0002	0.00032		0	0.00046		-0.0001	0.00036		-0.00028	0.00036		-0.00046	0.00051		-0.00033	0.0005		-0.0001	0.00046
0.00064	0.00105		0.00023	0.00046		5e-05	0.00058		-5e-05	0.00048		-0.00033	0.00051		-0.00041	0.00064		-0.00028	0.00064		-5e-05	0.00061
0.00066	0.00144		0.00025	0.00066		0.00015	0.00077		0	0.00065		-0.00028	0.00071		-0.0003	0.00084		-0.00023	0.00085		-5e-05	0.0008
0.00076	0.00177		0.00036	0.00091		0.00015	0.00102		3e-05	0.00089		-0.00018	0.00096		-0.0003	0.00108		-0.00025	0.0011		-0.00013	0.00105
0.00094	0.00202		0.00046	0.00122		0.00023	0.00132		5e-05	0.00119		-0.00015	0.00123		-0.00035	0.00136		-0.00025	0.00137		0	0.00132
0.00109	0.00222		0.00053	0.00151		0.00033	0.00163		0.00015	0.0015		-0.00013	0.00149		-0.0003	0.00164		-0.00013	0.00165		0.0001	0.00159
0.00114	0.00238		0.00069	0.00176		0.00038	0.0019		0.00023	0.00179		-5e-05	0.00174		-0.00025	0.00189		-0.00015	0.0019		8e-05	0.00185
0.00127	0.00253		0.00081	0.00199		0.00051	0.00212		0.0003	0.00204		-5e-05	0.00196		-0.00025	0.00211		-7e-05	0.00212		5e-05	0.00206
0.0013	0.00269		0.00086	0.00218		0.00066	0.00231		0.00043	0.00224		-3e-05	0.00216		-0.00015	0.0023		3e-05	0.00231		0.0001	0.00225
0.00124	0.00286		0.00089	0.00234		0.00071	0.00247		0.00051	0.00241		0.00013	0.00234		-0.0001	0.00247		-3e-05	0.00247		0.00013	0.00243
0.0013	0.00304		0.00089	0.00249		0.00069	0.00263		0.00048	0.00256		0.00013	0.00252		-7e-05	0.00264		0	0.00265		0.00018	0.00261
0.00142	0.00322		0.00091	0.00266		0.00074	0.00279		0.00053	0.00273		0.0002	0.00269		-3e-05	0.00283		0.00013	0.00283		0.00033	0.00278
0.00152	0.0034		0.00099	0.00283		0.00081	0.00297		0.00061	0.00289		0.0002	0.00286		8e-05	0.003		0.00015	0.00301		0.00038	0.00297
0.00163	0.00358		0.00107	0.00301		0.00079	0.00314		0.00061	0.00306		0.00025	0.00305		8e-05	0.00319		0.00015	0.00319		0.0003	0.00314
0.0017	0.00377		0.00117	0.00319		0.00094	0.00332		0.00069	0.00324		0.0003	0.00322		3e-05	0.00336		0.00023	0.00336		0.00041	0.00332
0.00173	0.00396		0.00124	0.00337		0.00102	0.00349		0.00084	0.00341		0.00038	0.00339		0.00018	0.00354		0.0003	0.00354		0.00048	0.00349
0.00173	0.00415		0.00132	0.00355		0.00104	0.00367		0.00089	0.0036		0.00043	0.00357		0.00018	0.00371		0.00036	0.00371		0.00046	0.00367
0.00178	0.00434		0.00137	0.00374		0.00114	0.00386		0.00091	0.00378		0.00046	0.00375		0.00025	0.0039		0.00033	0.0039		0.00051	0.00385
0.00185	0.00452		0.00142	0.00392		0.00124	0.00405		0.00094	0.00396		0.00051	0.00393		0.00036	0.00408		0.00036	0.00409		0.00069	0.00404
0.00195	0.0047		0.00147	0.00411		0.00127	0.00424		0.00104	0.00416		0.00058	0.00412		0.00038	0.00427		0.00043	0.00428		0.00069	0.00422
0.00211	0.00489		0.00152	0.0043		0.00127	0.00443		0.00107	0.00434		0.00066	0.00431		0.00038	0.00445		0.00051	0.00446		0.00071	0.00441
0.00216	0.00508		0.00158	0.00448		0.00137	0.00461		0.00109	0.00453		0.00066	0.0045		0.00043	0.00464		0.00051	0.00464		0.00076	0.00459
0.00223	0.00526		0.0017	0.00466		0.00145	0.00479		0.00122	0.00471		0.00074	0.00468		0.00043	0.00481		0.00056	0.00482		0.00081	0.00478
0.00229	0.00545		0.0018	0.00484		0.00158	0.00497		0.00124	0.00489		0.00086	0.00486		0.00046	0.005		0.00061	0.005		0.00079	0.00496
0.00236	0.00563		0.00193	0.00502		0.00165	0.00516		0.00137	0.00508		0.00091	0.00505		0.00056	0.00519		0.00064	0.00519		0.00084	0.00514
0.00231	0.00582		0.00193	0.00521		0.00165	0.00535		0.00142	0.00526		0.00091	0.00524		0.00066	0.00538		0.00069	0.00538		0.00094	0.00534
0.00246	0.00598		0.00195	0.00541		0.00173	0.00553		0.00145	0.00545		0.00102	0.00543		0.00071	0.00557		0.00071	0.00557		0.00104	0.00552
0.00256	0.00615		0.00203	0.00559		0.0018	0.00571		0.00145	0.00563		0.00104	0.00561		0.00081	0.00574		0.00079	0.00574		0.00112	0.00571
0.00259	0.00633		0.00211	0.00576		0.00185	0.00589		0.00158	0.00581		0.00104	0.00578		0.00084	0.00592		0.00081	0.00592		0.00109	0.00587
0.00269	0.00652		0.00218	0.00594		0.00185	0.00606		0.00175	0.00598		0.00117	0.00596		0.00094	0.00609		0.00094	0.00609		0.00114	0.00605
0.00277	0.0067		0.00223	0.00611		0.00198	0.00623		0.00173	0.00615		0.00114	0.00612		0.00102	0.00626		0.00107	0.00626		0.00124	0.00622
0.00277	0.00688		0.00239	0.00629		0.00203	0.00642		0.00183	0.00633		0.00117	0.0063		0.00102	0.00644		0.00109	0.00645		0.0013	0.0064
0.00287	0.00706		0.00246	0.00647		0.00206	0.0066		0.00188	0.00651		0.0013	0.00648		0.00104	0.00663		0.00117	0.00663		0.00135	0.00658
0.00295	0.00724		0.00244	0.00665		0.00216	0.00678		0.0019	0.00669		0.0013	0.00667		0.00112	0.00681		0.00119	0.00681		0.00137	0.00677
0.00297	0.00742		0.00254	0.00684		0.00221	0.00696		0.00195	0.00688		0.00137	0.00685		0.00114	0.00699		0.00122	0.00699		0.00145	0.00695
0.00312	0.00761		0.00261	0.00701		0.00226	0.00713		0.00201	0.00705		0.00147	0.00702		0.00119	0.00717		0.00122	0.00716		0.00152	0.00712
0.0032	0.0078		0.00261	0.00719		0.00239	0.00731		0.00206	0.00723		0.00155	0.0072		0.00127	0.00735		0.00135	0.00735		0.00165	0.0073
0.0032	0.008		0.00274	0.00737		0.00244	0.00749		0.00218	0.00741		0.00158	0.00738		0.00132	0.00753		0.00142	0.00753		0.0017	0.00749
0.00333	0.00818		0.00284	0.00755		0.00249	0.00768		0.00231	0.0076		0.0016	0.00757		0.00135	0.00772		0.00145	0.00772		0.0017	0.00768
0.00343	0.00836		0.00292	0.00775		0.00264	0.00788		0.00239	0.00779		0.00173	0.00776		0.0015	0.00792		0.00147	0.00792		0.00178	0.00787
0.00343	0.00855		0.00297	0.00795		0.00269	0.00808		0.00236	0.00799		0.00185	0.00796		0.00152	0.00811		0.00155	0.00811		0.00185	0.00807
0.00348	0.00874		0.00305	0.00814		0.00274	0.00826		0.00246	0.00818		0.00183	0.00815		0.0016	0.00829		0.00165	0.00829		0.00193	0.00825
0.0036	0.00893		0.0031	0.00832		0.00279	0.00845		0.00251	0.00836		0.0019	0.00834		0.0017	0.00847		0.00165	0.00847		0.00201	0.00843
0.00368	0.00912		0.00315	0.00851		0.00287	0.00864		0.00256	0.00855		0.00198	0.00853		0.00173	0.00866		0.00175	0.00866		0.00211	0.00862
0.00371	0.0093		0.00327	0.00869		0.00289	0.00882		0.00266	0.00873		0.00208	0.00871		0.00178	0.00885		0.00183	0.00885		0.00218	0.0088
0.00394	0.00948		0.00338	0.00888		0.003	0.00901		0.00272	0.00892		0.00211	0.0089		0.00188	0.00905		0.00188	0.00904		0.00218	0.009
0.00399	0.00965		0.00343	0.00907		0.00315	0.0092		0.00282	0.00911		0.00226	0.00909		0.00203	0.00923		0.00198	0.00923		0.00229	0.00919
0.00396	0.00983		0.0035	0.00925		0.0032	0.00938		0.00282	0.0093		0.00229	0.00927		0.00208	0.00941		0.00203	0.00941		0.00241	0.00937
0.00406	0.01001		0.00355	0.00944		0.0032	0.00955		0.00295	0.00948		0.00231	0.00945		0.00206	0.00958		0.00208	0.00959		0.00244	0.00955
0.00411	0.0102		0.0036	0.00961		0.00333	0.00973		0.00307	0.00965		0.00244	0.00963		0.00203	0.00976		0.00218	0.00976		0.00254	0.00972
0.00409	0.01038		0.00371	0.00979		0.00335	0.0099		0.00307	0.00983		0.00249	0.0098		0.00216	0.00993		0.00226	0.00993		0.00254	0.0099
0.00426	0.01057		0.00371	0.00996		0.0034	0.01009		0.00307	0.01001		0.00249	0.00998		0.00226	0.01012		0.00231	0.01012		0.00264	0.01007
0.00442	0.01075		0.00383	0.01015		0.00345	0.01027		0.00315	0.01019		0.00261	0.01016		0.00229	0.01031		0.00244	0.01031		0.00279	0.01026
0.00439	0.01095		0.00386	0.01033		0.0036	0.01046		0.00325	0.01038		0.00269	0.01035		0.00239	0.01049		0.00246	0.0105		0.00282	0.01045
0.00449	0.01113		0.00399	0.01052		0.00368	0.01065		0.00338	0.01057		0.00274	0.01053		0.00239	0.01068		0.00254	0.01068		0.00287	0.01064
0.00465	0.01133		0.00414	0.0107		0.00371	0.01084		0.00335	0.01075		0.00279	0.01073		0.00244	0.01086		0.00254	0.01087		0.00287	0.01083
0.00467	0.01152		0.00414	0.01089		0.00376	0.01103		0.00338	0.01095		0.00297	0.01091		0.00259	0.01105		0.00259	0.01106		0.00297	0.01101
0.00465	0.01171		0.00419	0.01108		0.00386	0.01122		0.00358	0.01113		0.00302	0.0111		0.00264	0.01124		0.00269	0.01126		0.00302	0.01121
0.00475	0.01188		0.00431	0.01128		0.00383	0.01142		0.0036	0.01133		0.003	0.0113		0.00266	0.01144		0.00279	0.01146		0.00307	0.01141
0.00487	0.01204		0.00437	0.01148		0.00391	0.01161		0.00358	0.01152		0.0031	0.01149		0.00277	0.01163		0.00282	0.01164		0.00315	0.01159
0.005	0.01221		0.00444	0.01166		0.00404	0.01179		0.00368	0.01171		0.00317	0.01168		0.00284	0.01182		0.00295	0.01182		0.00325	0.01177
0.00497	0.01238		0.00449	0.01184		0.00414	0.01196		0.00376	0.01187		0.00322	0.01184		0.00284	0.01198		0.003	0.01198		0.0033	0.01194
0.00505	0.01256		0.00459	0.012		0.00419	0.01212		0.00378	0.01204		0.00327	0.01201		0.00289	0.01215		0.003	0.01215		0.0034	0.0121
0.00515	0.01274		0.00459	0.01216		0.00419	0.01228		0.00383	0.0122		0.00335	0.01218		0.003	0.01231		0.0031	0.01231		0.00345	0.01226
0.00523	0.01292		0.00472	0.01233		0.00426	0.01245		0.00394	0.01237		0.00343	0.01234		0.00305	0.01248		0.00315	0.01248		0.00355	0.01243
0.00531	0.01311		0.00477	0.01251		0.00431	0.01264		0.00404	0.01255		0.00343	0.01252		0.0031	0.01267		0.0032	0.01266		0.0036	0.01262
0.00536	0.01329		0.00482	0.01269		0.00444	0.01282		0.00401	0.01273		0.00353	0.0127		0.0033	0.01285		0.0033	0.01285		0.00371	0.0128
0.00541	0.01348		0.00493	0.01287		0.00449	0.013		0.00409	0.01291		0.0036	0.01289		0.00327	0.01303		0.00335	0.01303		0.00368	0.01298
0.00551	0.01367		0.00497	0.01305		0.00459	0.01318		0.00419	0.0131		0.00363	0.01307		0.00322	0.01322		0.00335	0.01322		0.00371	0.01316
0.00559	0.01386		0.005	0.01324		0.00467	0.01336		0.00546	0.01679		0.00371	0.01325		0.00338	0.0134		0.00345	0.0134		0.00373	0.01335
0.00566	0.01405		0.00505	0.01342		0.00475	0.01355		0.00553	0.01698		0.00381	0.01344		0.0035	0.01359		0.0036	0.0136		0.00383	0.01355
0.00571	0.01423		0.00518	0.01361		0.00475	0.01374		0.00561	0.01716		0.00383	0.01363		0.00358	0.01378		0.00363	0.01379		0.00401	0.01374
0.00579	0.01441		0.00523	0.01381		0.00482	0.01393		0.00566	0.01735		0.00388	0.01382		0.0036	0.01397		0.00371	0.01398		0.00401	0.01393
0.00579	0.01458		0.00528	0.01401		0.00495	0.01412		0.00571	0.01755		0.00404	0.01401		0.00368	0.01416		0.00376	0.01417		0.00399	0.01412
0.00584	0.01476		0.00536	0.01419		0.00503	0.01431		0.00581	0.01774		0.00409	0.0142		0.00373	0.01434		0.00388	0.01434		0.00414	0.0143
0.00591	0.01495		0.00543	0.01437		0.00508	0.01448		0.00594	0.01793		0.00414	0.01438		0.00376	0.01451		0.00396	0.01452		0.00419	0.01447
0.00602	0.01513		0.00551	0.01454		0.00515	0.01466		0.00591	0.01809		0.00421	0.01456		0.00383	0.01469		0.00399	0.01469		0.00426	0.01465
0.00614	0.01533		0.00559	0.01472		0.00528	0.01484		0.00594	0.01826		0.00429	0.01473		0.00391	0.01486		0.00406	0.01487		0.00439	0.01483
0.00614	0.01551		0.00556	0.0149		0.00533	0.01502		0.00596	0.01843		0.00434	0.01491		0.00396	0.01505		0.00406	0.01506		0.00437	0.01502
0.00617	0.01569		0.00561	0.01509		0.00541	0.01522		0.00607	0.01861		0.00442	0.01511		0.00401	0.01524		0.00416	0.01525		0.00439	0.0152
0.00619	0.01587		0.00574	0.01528		0.00543	0.0154		0.00614	0.01879		0.00444	0.01529		0.00414	0.01544		0.00424	0.01544		0.00452	0.01539
0.00627	0.01605		0.00579	0.01546		0.00543	0.01559		0.00622	0.01897		0.00452	0.01548		0.00421	0.01561		0.00426	0.01562		0.00459	0.01557
0.00632	0.01624		0.00584	0.01564		0.00548	0.01577		0.0063	0.01915		0.00459	0.01565		0.00424	0.01579		0.00434	0.0158		0.00472	0.01576
0.0064	0.01643		0.00596	0.01582		0.00559	0.01595		0.00635	0.01933		0.00465	0.01584		0.00431	0.01598		0.00439	0.01598		0.00475	0.01593
0.0065	0.01662		0.00602	0.016		0.00571	0.01613		0.0064	0.01951		0.00475	0.01601		0.00439	0.01616		0.00452	0.01616		0.0048	0.01612
0.0065	0.0168		0.00609	0.01619		0.00576	0.01632		0.00637	0.01969		0.0048	0.0162		0.00444	0.01635		0.00454	0.01634		0.00477	0.01631
0.00658	0.01699		0.00619	0.01637		0.00581	0.01651		0.00645	0.01988		0.00485	0.01639		0.00452	0.01653		0.00465	0.01653		0.00482	0.01649
0.00665	0.01718		0.00627	0.01656		0.00584	0.01669		0.00658	0.02008		0.0049	0.01657		0.00467	0.01672		0.0047	0.01672		0.00495	0.01667
0.00668	0.01737		0.00622	0.01675		0.00591	0.01688		0.00662	0.02027		0.00503	0.01676		0.0047	0.01691		0.00477	0.01691		0.00503	0.01686
0.00673	0.01757		0.00632	0.01694		0.00596	0.01707		0.00662	0.02045		0.00505	0.01695		0.0047	0.01709		0.00487	0.0171		0.00503	0.01705
0.0069	0.01775		0.00637	0.01713		0.00604	0.01726		0.00678	0.02064		0.00503	0.01713		0.00475	0.01729		0.00493	0.01729		0.0051	0.01724
0.00698	0.01793		0.0064	0.01732		0.00607	0.01746		0.0068	0.02081		0.00518	0.01733		0.00485	0.01748		0.00493	0.01748		0.0052	0.01744
0.00701	0.0181		0.00647	0.01752		0.00614	0.01765		0.00782	0.02448		0.00523	0.01752		0.00493	0.01767		0.005	0.01767		0.00525	0.01763
0.00703	0.01827		0.00662	0.0177		0.00624	0.01783		0.00777	0.02465		0.00525	0.01771		0.00495	0.01785		0.0051	0.01785		0.00531	0.01782
0.00703	0.01844		0.00668	0.01788		0.00622	0.01801		0.00787	0.02484		0.00533	0.0179		0.0051	0.01804		0.00513	0.01803		0.00538	0.01799
0.00713	0.01862		0.00668	0.01806		0.00627	0.01818		0.00789	0.02502		0.00538	0.01807		0.0051	0.0182		0.00518	0.0182		0.00546	0.01816
0.00713	0.01879		0.00675	0.01823		0.00637	0.01834		0.00787	0.0252		0.00541	0.01823		0.0052	0.01837		0.00533	0.01837		0.00553	0.01833
0.00718	0.01897		0.0068	0.0184		0.0064	0.01852		0.00792	0.02538		0.00551	0.01841		0.00525	0.01854		0.00531	0.01854		0.00556	0.01851
0.00736	0.01915		0.00678	0.01857		0.00645	0.01869		0.008	0.02557		0.00559	0.01858		0.00528	0.01872		0.00536	0.01872		0.00564	0.01868
0.00741	0.01933		0.00688	0.01875		0.00658	0.01887		0.008	0.02576		0.00561	0.01876		0.00523	0.0189		0.00546	0.0189		0.00571	0.01886
0.00736	0.01951		0.00701	0.01892		0.0066	0.01905		0.00812	0.02595		0.00569	0.01895		0.00533	0.01908		0.00546	0.01908		0.00579	0.01903
0.00741	0.0197		0.00703	0.01911		0.00662	0.01923		0.00815	0.02615		0.00576	0.01912		0.00548	0.01926		0.00556	0.01926		0.00576	0.01922
0.00746	0.01989		0.00711	0.01928		0.00662	0.01941		0.00817	0.02634		0.00579	0.0193		0.00553	0.01944		0.00559	0.01944		0.00581	0.01939
0.00746	0.02008		0.00718	0.01946		0.00673	0.0196		0.0083	0.02651		0.00581	0.01948		0.00553	0.01962		0.00564	0.01963		0.00584	0.01957
0.00754	0.02027		0.00721	0.01965		0.00678	0.01979		0.00823	0.02669		0.00591	0.01966		0.00559	0.01981		0.00569	0.01981		0.00594	0.01976
0.00764	0.02045		0.00718	0.01984		0.00683	0.01998		0.00827	0.02686		0.00599	0.01985		0.00569	0.02001		0.00576	0.02001		0.00599	0.01996
0.00779	0.02064		0.00731	0.02003		0.0069	0.02017		0.00845	0.02704		0.00602	0.02005		0.00574	0.0202		0.00586	0.0202		0.00604	0.02015
0.00779	0.02082		0.00734	0.02023		0.00693	0.02036		0.00843	0.02723		0.00604	0.02024		0.00576	0.02039		0.00589	0.02039		0.00612	0.02034
0.00787	0.021		0.00739	0.02041		0.00698	0.02053		0.00838	0.02741		0.00612	0.02042		0.00584	0.02057		0.00599	0.02057		0.00617	0.02052
0.00789	0.02119		0.00749	0.02059		0.00708	0.02072		0.00845	0.0276		0.00614	0.02061		0.00586	0.02075		0.00602	0.02075		0.00617	0.0207
0.00789	0.02138		0.00754	0.02077		0.00716	0.02089		0.00858	0.02778		0.00619	0.02078		0.00591	0.02092		0.00599	0.02092		0.00624	0.02088
0.00797	0.02156		0.00751	0.02095		0.00713	0.02108		0.00855	0.02796		0.0063	0.02097		0.00596	0.02111		0.00612	0.02111		0.00632	0.02107
0.008	0.02173		0.00759	0.02114		0.00716	0.02127		0.00861	0.02812		0.0064	0.02116		0.00607	0.0213		0.00617	0.0213		0.00637	0.02126
0.00805	0.0219		0.00767	0.02133		0.00724	0.02146		0.00866	0.0283		0.00645	0.02135		0.00612	0.02148		0.00622	0.02149		0.00645	0.02144
0.0081	0.02206		0.00761	0.02152		0.00726	0.02163		0.00868	0.02848		0.0064	0.02153		0.00624	0.02165		0.0063	0.02166		0.00652	0.02162
0.0082	0.02224		0.00769	0.02168		0.00736	0.0218		0.00873	0.02867		0.00645	0.02171		0.00624	0.02183		0.0064	0.02183		0.0065	0.02179
0.00823	0.02243		0.00782	0.02185		0.00744	0.02197		0.00881	0.02885		0.00655	0.02187		0.00624	0.022		0.00642	0.022		0.00658	0.02196
0.00823	0.02263		0.00784	0.02202		0.00746	0.02214		0.00881	0.02903		0.00655	0.02204		0.00632	0.02217		0.00642	0.02217		0.00668	0.02212
0.00827	0.02282		0.00792	0.0222		0.00756	0.02232		0.00883	0.02922		0.0066	0.02221		0.0064	0.02236		0.0065	0.02236		0.00668	0.02231
0.0084	0.02302		0.00789	0.02239		0.00751	0.02252		0.00894	0.02941		0.0067	0.0224		0.00645	0.02255		0.00655	0.02256		0.00678	0.02251
0.00835	0.02321		0.008	0.02258		0.00756	0.02272		0.00899	0.0296		0.00678	0.0226		0.00645	0.02275		0.0066	0.02275		0.00685	0.0227
0.00843	0.02341		0.00805	0.02277		0.00767	0.02291		0.00894	0.02981		0.00678	0.02279		0.00652	0.02294		0.00673	0.02295		0.00688	0.02289
0.00853	0.02361		0.0081	0.02296		0.00772	0.02311		0.00901	0.03001		0.00683	0.02298		0.00662	0.02313		0.00675	0.02313		0.00696	0.02308
0.00855	0.0238		0.00817	0.02316		0.00769	0.0233		0.00906	0.03019		0.00696	0.02317		0.00658	0.02333		0.0068	0.02333		0.00703	0.02328
0.00853	0.02399		0.00827	0.02335		0.00782	0.0235		0.00904	0.03036		0.00703	0.02337		0.00668	0.02352		0.00683	0.02353		0.00708	0.02348
0.00863	0.02416		0.00827	0.02355		0.00795	0.0237		0.00909	0.03054		0.00708	0.02357		0.00673	0.02372		0.0069	0.02373		0.00713	0.02368
0.00866	0.02432		0.00833	0.02375		0.00792	0.02389		0.00921	0.03071		0.00711	0.02376		0.00673	0.02391		0.0069	0.02391		0.00716	0.02387
0.00866	0.02449		0.0084	0.02394		0.00795	0.02407		0.00921	0.03089		0.00716	0.02396		0.0068	0.02409		0.00693	0.02409		0.00726	0.02404
0.00871	0.02466		0.0084	0.02412		0.00802	0.02423		0.00916	0.03107		0.00716	0.02412		0.00693	0.02425		0.00701	0.02425		0.00726	0.02421
0.00883	0.02484		0.00848	0.02428		0.008	0.0244		0.00932	0.03125		0.00713	0.02429		0.00696	0.02442		0.00706	0.02442		0.00731	0.02438
0.00886	0.02502		0.00863	0.02445		0.00805	0.02456		0.00934	0.03143		0.00724	0.02445		0.00698	0.02458		0.00716	0.02459		0.00739	0.02455
0.00889	0.02521		0.00855	0.02462		0.00812	0.02473		0.00934	0.03161		0.00729	0.02462		0.00703	0.02476		0.00716	0.02477		0.00744	0.02472
0.00899	0.02539		0.00861	0.02479		0.00817	0.02492		0.00942	0.03179		0.00736	0.0248		0.00708	0.02495		0.00721	0.02495		0.00744	0.0249
0.00901	0.02557		0.00866	0.02498		0.00823	0.02511		0.00942	0.03199		0.00739	0.02499		0.00706	0.02513		0.00729	0.02513		0.00754	0.02509
0.00901	0.02575		0.00871	0.02516		0.0082	0.02529		0.00944	0.03218		0.00746	0.02517		0.00718	0.02531		0.00731	0.02532		0.00754	0.02527
0.00904	0.02595		0.00876	0.02534		0.0083	0.02546		0.00944	0.03238		0.00754	0.02535		0.00724	0.02549		0.00734	0.02549		0.00756	0.02545
0.00914	0.02615		0.00881	0.02552		0.00835	0.02565		0.00952	0.03256		0.00759	0.02554		0.00729	0.02568		0.00741	0.02568		0.00767	0.02563
0.00919	0.02634		0.00886	0.02571		0.00843	0.02585		0.0096	0.03274		0.00761	0.02573		0.00734	0.02587		0.00746	0.02587		0.00772	0.02582
0.00921	0.02652		0.00891	0.0259		0.00843	0.02604		0.00954	0.03292		0.00772	0.02592		0.00741	0.02607		0.00754	0.02607		0.00772	0.02602
0.00929	0.0267		0.00891	0.02609		0.0085	0.02623		0.0096	0.0331		0.00777	0.02612		0.00744	0.02625		0.00759	0.02626		0.00779	0.02621
0.00929	0.02687		0.00899	0.02629		0.00853	0.02642		0.00972	0.03328		0.00782	0.02631		0.00751	0.02644		0.00761	0.02645		0.00787	0.0264
0.00932	0.02705		0.00901	0.02647		0.00863	0.0266		0.00972	0.03347		0.00779	0.02649		0.00751	0.02662		0.00764	0.02662		0.00795	0.02658
0.00937	0.02724		0.00901	0.02665		0.00858	0.02678		0.0097	0.03365		0.00784	0.02667		0.00759	0.02679		0.00767	0.0268		0.00795	0.02675
0.00947	0.02742		0.00904	0.02683		0.00861	0.02695		0.00977	0.03383		0.00789	0.02684		0.00759	0.02697		0.00777	0.02697		0.00797	0.02693
0.00947	0.02761		0.00911	0.027		0.00876	0.02713		0.0098	0.03401		0.00797	0.02701		0.00764	0.02715		0.00779	0.02716		0.008	0.02711
0.00949	0.02779		0.00911	0.02719		0.00881	0.02732		0.00975	0.03417		0.008	0.02719		0.00764	0.02734		0.00782	0.02734		0.00802	0.0273
0.00962	0.02796		0.00919	0.02738		0.00881	0.0275		0.00988	0.03434		0.00805	0.02738		0.00772	0.02752		0.00792	0.02753		0.0081	0.02749
0.00957	0.02813		0.00926	0.02756		0.00886	0.02768		0.00992	0.03452		0.00807	0.02757		0.00779	0.02771		0.00795	0.02771		0.0082	0.02767
0.00957	0.02831		0.00926	0.02774		0.00883	0.02786		0.00998	0.0347		0.00815	0.02775		0.00784	0.02788		0.00795	0.02788		0.00823	0.02785
0.00965	0.02849		0.00929	0.02791		0.00891	0.02803		0.00998	0.03489		0.00817	0.02793		0.00792	0.02806		0.00802	0.02806		0.0082	0.02801
0.00972	0.02867		0.00939	0.02809		0.00894	0.0282		0.01	0.03507		0.00825	0.0281		0.00805	0.02823		0.00807	0.02823		0.0083	0.02819
0.0098	0.02886		0.00942	0.02826		0.00896	0.02839		0.01	0.03525		0.00833	0.02828		0.00805	0.02842		0.00812	0.02842		0.00835	0.02836
0.00985	0.02904		0.00942	0.02844		0.00904	0.02857		0.01	0.03545		0.00833	0.02846		0.00802	0.0286		0.00815	0.0286		0.00835	0.02856
0.00985	0.02922		0.00944	0.02863		0.00914	0.02876		0.01008	0.03565		0.00843	0.02864		0.00805	0.02878		0.00817	0.02878		0.00835	0.02874
0.00988	0.02941		0.00954	0.0288		0.00914	0.02894		0.01015	0.03585		0.00845	0.02883		0.00805	0.02897		0.00823	0.02897		0.00845	0.02892
0.00992	0.02961		0.00957	0.02899		0.00914	0.02912		0.0102	0.03605		0.00843	0.02901		0.00817	0.02915		0.00827	0.02915		0.00843	0.02911
0.00995	0.02982		0.00967	0.02917		0.00924	0.02931		0.01015	0.03623		0.00848	0.02919		0.00817	0.02934		0.00833	0.02934		0.00848	0.02929
0.01	0.03001		0.00967	0.02936		0.00926	0.0295		0.01028	0.0364		0.00853	0.02938		0.0082	0.02953		0.00833	0.02953		0.00853	0.02949
0.01	0.03019		0.0097	0.02956		0.00919	0.0297		0.01028	0.03656		0.00855	0.02957		0.00827	0.02974		0.0084	0.02974		0.00858	0.02968
0.01008	0.03036		0.00977	0.02976		0.00937	0.0299		0.01025	0.03673		0.00861	0.02978		0.00833	0.02993		0.0084	0.02993		0.00873	0.02988
0.01015	0.03054		0.00982	0.02996		0.00944	0.03009		0.01031	0.0369		0.00861	0.02998		0.00835	0.03012		0.0085	0.03012		0.00873	0.03007
0.0102	0.03071		0.00985	0.03015		0.00937	0.03027		0.01033	0.03708		0.00871	0.03016		0.00838	0.0303		0.00858	0.0303		0.00878	0.03025
0.01015	0.03089		0.00985	0.03032		0.00944	0.03045		0.01036	0.03726		0.00873	0.03034		0.00843	0.03047		0.00855	0.03047		0.00881	0.03042
0.01025	0.03107		0.00995	0.0305		0.00957	0.03062		0.01038	0.03744		0.00881	0.03051		0.00848	0.03064		0.00861	0.03064		0.00881	0.0306
0.01025	0.03125		0.00998	0.03067		0.00954	0.03079		0.01043	0.03763		0.00883	0.03068		0.00848	0.03082		0.00868	0.03082		0.00878	0.03078
0.01025	0.03144		0.01003	0.03084		0.00952	0.03097		0.01043	0.03782		0.00881	0.03086		0.00853	0.031		0.00863	0.031		0.00891	0.03095
0.01031	0.03162		0.01008	0.03102		0.00957	0.03115		0.01048	0.03801		0.00883	0.03104		0.00863	0.03118		0.00866	0.03119		0.00899	0.03113
0.01041	0.0318		0.01013	0.0312		0.00962	0.03133		0.01056	0.03821		0.00891	0.03122		0.00868	0.03136		0.00876	0.03136		0.00901	0.03132
0.01046	0.03199		0.0101	0.03138		0.00967	0.03152		0.01061	0.03841		0.00899	0.03141		0.00871	0.03155		0.00881	0.03155		0.00901	0.0315
0.01043	0.03219		0.01013	0.03156		0.00967	0.0317		0.01061	0.03861		0.00896	0.03159		0.00876	0.03173		0.00889	0.03173		0.00906	0.03169
0.01048	0.03238		0.01013	0.03174		0.00975	0.03188		0.01061	0.03879		0.00904	0.03177		0.00881	0.03192		0.00889	0.03192		0.00906	0.03187
0.01046	0.03256		0.0102	0.03193		0.00977	0.03208		0.01061	0.03897		0.00909	0.03196		0.00891	0.03211		0.00894	0.03211		0.00909	0.03207
0.01051	0.03275		0.01023	0.03213		0.0098	0.03227		0.01066	0.03915		0.00904	0.03215		0.00883	0.0323		0.00896	0.0323		0.00916	0.03225
0.01061	0.03292		0.01031	0.03233		0.00982	0.03246		0.01076	0.03933		0.00909	0.03235		0.00883	0.03249		0.00896	0.03249		0.00919	0.03245
0.01059	0.0331		0.01036	0.03252		0.0099	0.03264		0.01079	0.03952		0.00916	0.03253		0.00894	0.03267		0.00901	0.03267		0.00921	0.03263
0.01066	0.03329		0.01038	0.0327		0.00995	0.03282		0.01074	0.0397		0.00921	0.03272		0.00896	0.03284		0.00909	0.03286		0.00929	0.03281
0.01074	0.03348		0.01038	0.03288		0.00998	0.033		0.01079	0.03988		0.00924	0.03289		0.00896	0.03302		0.00911	0.03303		0.00937	0.03299
0.01079	0.03366		0.01048	0.03305		0.01	0.03319		0.01084	0.04006		0.00929	0.03307		0.00904	0.0332		0.00914	0.03322		0.00934	0.03317
0.01079	0.03384		0.01051	0.03324		0.01003	0.03337		0.01084	0.04023		0.00934	0.03325		0.00911	0.03339		0.00916	0.0334		0.00934	0.03335
0.01074	0.03401		0.01046	0.03342		0.01008	0.03356		0.01086	0.04041		0.00939	0.03344		0.00899	0.03358		0.00924	0.03359		0.00934	0.03354
0.01079	0.03417		0.01051	0.0336		0.01008	0.03374		0.01099	0.04059		0.00944	0.03363		0.00906	0.03376		0.00924	0.03376		0.00944	0.03372
0.01081	0.03435		0.01054	0.03379		0.01005	0.03391		0.01097	0.04078		0.00939	0.03381		0.00911	0.03394		0.00926	0.03394		0.00949	0.0339
0.01089	0.03452		0.01056	0.03396		0.0101	0.03409		0.01091	0.04096		0.00939	0.03398		0.00916	0.03411		0.00932	0.03411		0.00949	0.03407
0.01091	0.0347		0.01059	0.03413		0.01018	0.03425		0.01102	0.04113		0.00947	0.03415		0.00932	0.03428		0.00932	0.03428		0.00954	0.03424
0.01097	0.03489		0.01061	0.0343		0.01023	0.03443		0.01104	0.04132		0.00949	0.03432		0.00932	0.03445		0.00944	0.03445		0.0096	0.03441
0.01091	0.03507		0.01059	0.03447		0.01025	0.03461		0.01102	0.0415		0.00952	0.0345		0.00924	0.03464		0.00944	0.03464		0.00957	0.03458
0.01099	0.03526		0.01066	0.03466		0.01028	0.03478		0.01112	0.04169		0.00962	0.03467		0.00926	0.03482		0.00944	0.03482		0.0096	0.03477
0.01094	0.03545		0.01076	0.03484		0.01033	0.03497		0.01114	0.04189		0.00962	0.03486		0.00934	0.035		0.00944	0.035		0.00965	0.03495
0.01099	0.03565		0.01071	0.03502		0.01028	0.03515		0.01122	0.04209		0.00965	0.03504		0.00942	0.03519		0.00949	0.03519		0.00967	0.03513
0.01109	0.03585		0.01076	0.03521		0.01033	0.03534		0.01119	0.04228		0.00967	0.03522		0.00939	0.03538		0.00954	0.03538		0.00972	0.03533
0.01114	0.03605		0.01079	0.0354		0.01041	0.03554		0.01117	0.04245		0.0097	0.03541		0.00949	0.03557		0.00954	0.03557		0.00982	0.03552
0.01114	0.03623		0.01079	0.0356		0.01041	0.03574		0.01127	0.04262		0.00975	0.03561		0.00952	0.03577		0.00962	0.03577		0.00982	0.03573
0.01122	0.0364		0.01081	0.0358		0.01048	0.03594		0.0113	0.04279		0.00977	0.03582		0.00949	0.03597		0.00967	0.03598		0.00982	0.03593
0.01127	0.03657		0.01089	0.036		0.01048	0.03614		0.01132	0.04296		0.00982	0.03602		0.00954	0.03616		0.00975	0.03616		0.00992	0.03612
0.01114	0.03673		0.01094	0.03619		0.01054	0.03631		0.01132	0.04313		0.00982	0.0362		0.00962	0.03634		0.0098	0.03634		0.0099	0.0363
0.01122	0.03691		0.01097	0.03636		0.01051	0.03648		0.01137	0.04332		0.00988	0.03637		0.00967	0.03651		0.00982	0.03651		0.00985	0.03647
0.01135	0.03708		0.01099	0.03653		0.01061	0.03664		0.01135	0.04349		0.00985	0.03654		0.00965	0.03667		0.00982	0.03667		0.00995	0.03663
0.01122	0.03727		0.01102	0.03669		0.01064	0.03681		0.01135	0.04367		0.00985	0.03671		0.00967	0.03684		0.00977	0.03684		0.01	0.0368
0.01119	0.03745		0.01107	0.03686		0.01061	0.03699		0.01147	0.04385		0.0099	0.03688		0.00975	0.03701		0.00985	0.03702		0.01008	0.03697
0.01142	0.03763		0.01104	0.03704		0.01066	0.03717		0.0114	0.04404		0.00992	0.03705		0.00972	0.03719		0.00992	0.0372		0.01013	0.03716
0.0115	0.03782		0.01104	0.03722		0.01071	0.03735		0.01147	0.04423		0.01	0.03724		0.0098	0.03738		0.00992	0.03738		0.0101	0.03733
0.01145	0.03801		0.01112	0.03741		0.01071	0.03753		0.01153	0.04443		0.01	0.03742		0.00982	0.03756		0.00992	0.03756		0.01003	0.03752
0.01145	0.03821		0.01117	0.03759		0.01074	0.03771		0.01157	0.04464		0.01005	0.0376		0.00985	0.03774		0.00995	0.03775		0.0101	0.0377
0.01147	0.03842		0.01119	0.03778		0.01079	0.03791		0.01157	0.04483		0.0101	0.03779		0.00988	0.03793		0.01003	0.03794		0.01023	0.03789
0.01147	0.03861		0.01122	0.03797		0.01079	0.0381		0.01163	0.04501		0.0101	0.03798		0.00992	0.03813		0.01003	0.03814		0.0102	0.03809
0.01147	0.03879		0.01127	0.03817		0.01084	0.03831		0.01165	0.04519		0.01015	0.03818		0.00998	0.03834		0.0101	0.03834		0.01031	0.03829
0.01165	0.03897		0.01137	0.03836		0.01091	0.03851		0.01168	0.04537		0.01018	0.03838		0.00998	0.03853		0.01018	0.03853		0.01033	0.03848
0.0116	0.03915		0.0114	0.03856		0.01091	0.03869		0.0117	0.04555		0.01018	0.03858		0.01003	0.03872		0.01023	0.03873		0.01036	0.03867
0.01163	0.03933		0.01135	0.03875		0.01094	0.03887		0.01178	0.04574		0.01031	0.03876		0.01008	0.0389		0.01018	0.03891		0.01036	0.03886
0.01173	0.03952		0.0114	0.03893		0.01094	0.03905		0.01168	0.04593		0.01033	0.03895		0.01008	0.03908		0.01025	0.03908		0.01043	0.03904
0.01178	0.0397		0.01142	0.03911		0.01099	0.03923		0.0117	0.04611		0.01033	0.03912		0.01008	0.03926		0.01025	0.03926		0.01038	0.03922
0.01173	0.03988		0.01147	0.03929		0.01107	0.03941		0.01178	0.04629		0.01036	0.0393		0.0101	0.03944		0.01031	0.03944		0.01038	0.0394
0.01175	0.04006		0.0115	0.03947		0.01104	0.0396		0.0118	0.04646		0.01038	0.03949		0.01018	0.03963		0.01033	0.03963		0.01046	0.03958
0.01183	0.04023		0.01155	0.03965		0.01107	0.03979		0.01183	0.04664		0.01043	0.03967		0.01018	0.03982		0.01031	0.03982		0.01054	0.03976
0.01178	0.04042		0.01153	0.03984		0.01112	0.03996		0.01188	0.04682		0.01048	0.03985		0.0102	0.03999		0.01033	0.03999		0.01056	0.03995
0.01183	0.04059		0.01157	0.04001		0.01112	0.04014		0.0119	0.047		0.01041	0.04003		0.01023	0.04017		0.01043	0.04017		0.01059	0.04012
0.01198	0.04078		0.0116	0.04019		0.01117	0.04031		0.0119	0.04719		0.01051	0.0402		0.01031	0.04034		0.01054	0.04034		0.01061	0.0403
0.0119	0.04096		0.01163	0.04036		0.01127	0.04049		0.01193	0.04737		0.01056	0.04038		0.01033	0.04052		0.01051	0.04052		0.01059	0.04047
0.0119	0.04114		0.01168	0.04054		0.01122	0.04067		0.01203	0.04755		0.01061	0.04056		0.01033	0.0407		0.01048	0.0407		0.01066	0.04066
0.01201	0.04132		0.0117	0.04073		0.01117	0.04086		0.01206	0.04774		0.01064	0.04075		0.01041	0.04089		0.01056	0.04089		0.01071	0.04084
0.01201	0.0415		0.01173	0.04091		0.0113	0.04104		0.01201	0.04794		0.01064	0.04093		0.01041	0.04107		0.01054	0.04107		0.01071	0.04102
0.01203	0.04168		0.01178	0.04109		0.01127	0.04122		0.01203	0.04813		0.01071	0.04111		0.01041	0.04124		0.01054	0.04124		0.01076	0.0412
0.01206	0.04188		0.0118	0.04127		0.01135	0.04141		0.01203	0.04832		0.01071	0.04129		0.01048	0.04143		0.01059	0.04143		0.01081	0.04138
0.01208	0.04208		0.01185	0.04145		0.01145	0.04159		0.01208	0.0485		0.01076	0.04147		0.01056	0.04161		0.01066	0.04161		0.01081	0.04157
0.01216	0.04228		0.0119	0.04164		0.01142	0.04178		0.01206	0.04867		0.01071	0.04165		0.01051	0.04181		0.01066	0.04181		0.01084	0.04176
0.01224	0.04245		0.0119	0.04184		0.01145	0.04198		0.01216	0.04883		0.01076	0.04185		0.01046	0.04201		0.01074	0.04201		0.01084	0.04196
0.01213	0.04263		0.01196	0.04204		0.0115	0.04218		0.01224	0.049		0.01081	0.04206		0.01054	0.0422		0.01079	0.0422		0.01089	0.04216
0.01201	0.0428		0.01193	0.04223		0.01155	0.04236		0.01216	0.04918		0.01084	0.04225		0.01059	0.0424		0.01079	0.04239		0.01089	0.04234
0.01221	0.04297		0.01198	0.04241		0.0115	0.04253		0.01216	0.04935		0.01089	0.04243		0.01059	0.04257		0.01076	0.04256		0.01102	0.04252
0.01234	0.04314		0.01208	0.04258		0.01153	0.0427		0.01224	0.04954		0.01091	0.04261		0.01064	0.04274		0.01079	0.04273		0.01104	0.04269
0.01229	0.04333		0.01208	0.04275		0.0116	0.04287		0.01226	0.04971		0.01102	0.04277		0.01066	0.0429		0.01081	0.0429		0.01104	0.04286
0.01236	0.0435		0.01208	0.04292		0.0116	0.04304		0.01231	0.0499		0.01099	0.04294		0.01074	0.04308		0.01086	0.04308		0.01102	0.04303
0.01241	0.04368		0.01218	0.0431		0.01165	0.04322		0.01226	0.05009		0.01102	0.04311		0.01076	0.04326		0.01086	0.04325		0.01099	0.04321
0.01241	0.04386		0.01218	0.04327		0.0117	0.04341		0.01229	0.05028		0.01107	0.0433		0.01071	0.04344		0.01089	0.04343		0.01102	0.04338
0.01236	0.04404		0.01213	0.04346		0.0117	0.04358		0.01231	0.05047		0.01102	0.04347		0.01071	0.04361		0.01097	0.0436		0.01107	0.04356
0.01244	0.04423		0.01221	0.04363		0.0117	0.04376		0.01234	0.05067		0.01104	0.04365		0.01074	0.04379		0.01097	0.04379		0.01114	0.04374
0.01241	0.04444		0.01224	0.04381		0.0118	0.04394		0.01244	0.05085		0.01112	0.04382		0.01074	0.04397		0.01102	0.04397		0.01122	0.04392
0.01246	0.04464		0.01224	0.04399		0.01183	0.04413		0.01244	0.05104		0.01112	0.04401		0.01079	0.04416		0.01109	0.04416		0.01117	0.04411
0.01262	0.04482		0.01226	0.04418		0.01183	0.04432		0.01246	0.05122		0.01112	0.0442		0.01086	0.04436		0.01107	0.04436		0.01114	0.04431
0.01259	0.045		0.01229	0.04438		0.0119	0.04453		0.01256	0.05139		0.01119	0.0444		0.01094	0.04456		0.01104	0.04456		0.01122	0.04451
0.01256	0.04519		0.01234	0.04458		0.01193	0.04472		0.01256	0.05157		0.01117	0.04461		0.01097	0.04475		0.01109	0.04475		0.01127	0.0447
0.01267	0.04537		0.01236	0.04478		0.01185	0.04491		0.01254	0.05176		0.01117	0.0448		0.01102	0.04494		0.01122	0.04494		0.01127	0.04489
0.01269	0.04555		0.01244	0.04496		0.01188	0.04509		0.01254	0.05194		0.01127	0.04497		0.01104	0.04512		0.01122	0.04512		0.0114	0.04508
0.01259	0.04574		0.01251	0.04514		0.01198	0.04527		0.01259	0.05212		0.0113	0.04516		0.01109	0.0453		0.01125	0.0453		0.01142	0.04526
0.01262	0.04593		0.01244	0.04532		0.01203	0.04545		0.01259	0.05231		0.01125	0.04534		0.01107	0.04548		0.01122	0.04549		0.0114	0.04544
0.01269	0.04611		0.01249	0.04551		0.01206	0.04564		0.01264	0.05249		0.0113	0.04552		0.01112	0.04566		0.0113	0.04568		0.01145	0.04563
0.01269	0.04629		0.01251	0.04569		0.01208	0.04582		0.01264	0.05267		0.0114	0.04571		0.01107	0.04585		0.0113	0.04586		0.01142	0.04581
0.01277	0.04647		0.01251	0.04588		0.01216	0.04601		0.01267	0.05286		0.01132	0.0459		0.01109	0.04603		0.01125	0.04604		0.01153	0.04599
0.0129	0.04664		0.01254	0.04607		0.01211	0.04619		0.01269	0.05305		0.01137	0.04608		0.01117	0.04621		0.01132	0.04622		0.01155	0.04617
0.01292	0.04682		0.01254	0.04624		0.01213	0.04636		0.01272	0.05324		0.01137	0.04625		0.01122	0.04639		0.01137	0.0464		0.0115	0.04635
0.01284	0.047		0.01267	0.04642		0.01213	0.04654		0.01277	0.05343		0.01147	0.04643		0.01127	0.04657		0.01137	0.04658		0.01147	0.04653
0.01287	0.04718		0.01262	0.0466		0.01211	0.04673		0.01277	0.05362		0.01147	0.04662		0.01127	0.04675		0.01145	0.04675		0.01155	0.0467
0.0129	0.04736		0.01269	0.04678		0.01218	0.0469		0.01282	0.0538		0.01147	0.04679		0.01135	0.04693		0.01145	0.04694		0.01165	0.04689
0.01297	0.04755		0.01272	0.04695		0.01224	0.04708		0.01282	0.05399		0.01157	0.04697		0.01125	0.04711		0.01147	0.04712		0.01168	0.04708
0.013	0.04774		0.01272	0.04713		0.01229	0.04727		0.0129	0.05418		0.01153	0.04716		0.01132	0.0473		0.01145	0.0473		0.01175	0.04725
0.013	0.04793		0.01272	0.04731		0.01234	0.04745		0.01287	0.05437		0.01157	0.04734		0.01137	0.04747		0.01153	0.04748		0.01178	0.04744
0.013	0.04813		0.01274	0.04749		0.01234	0.04764		0.01284	0.05456		0.01163	0.04752		0.01145	0.04766		0.0116	0.04767		0.0117	0.04763
0.01305	0.04832		0.01284	0.04769		0.01229	0.04783		0.01287	0.05473		0.01157	0.04771		0.01142	0.04785		0.01157	0.04786		0.01175	0.04782
0.01305	0.04851		0.01282	0.04788		0.01234	0.04803		0.01297	0.0549		0.01157	0.0479		0.0114	0.04805		0.01157	0.04806		0.0118	0.04801
0.01312	0.04867		0.01284	0.04808		0.01239	0.04822		0.01297	0.05508		0.01165	0.0481		0.01145	0.04824		0.01165	0.04825		0.01188	0.0482
0.01317	0.04884		0.0129	0.04827		0.01239	0.0484		0.01297	0.05525		0.01173	0.04829		0.01147	0.04842		0.01165	0.04843		0.0119	0.04839
0.01312	0.04901		0.0129	0.04845		0.01244	0.04858		0.01302	0.05543		0.0117	0.04847		0.01153	0.0486		0.0117	0.04861		0.01193	0.04856
0.01315	0.04919		0.0129	0.04863		0.01246	0.04875		0.01302	0.0556		0.01175	0.04864		0.01153	0.04878		0.0117	0.04878		0.01185	0.04873
0.01325	0.04936		0.01295	0.0488		0.01246	0.04891		0.01302	0.05577		0.0118	0.04881		0.01153	0.04895		0.01168	0.04895		0.0119	0.0489
0.01325	0.04954		0.01297	0.04897		0.01251	0.04908		0.01302	0.05595		0.01183	0.04898		0.0116	0.04911		0.0117	0.04911		0.01198	0.04907
0.01323	0.04971		0.01297	0.04913		0.01254	0.04926		0.01305	0.05612		0.01183	0.04915		0.01165	0.04929		0.0118	0.04929		0.01196	0.04924
0.01325	0.0499		0.01307	0.04931		0.01251	0.04944		0.0131	0.05631		0.01183	0.04933		0.01155	0.04947		0.01178	0.04947		0.01203	0.04943
0.01325	0.05009		0.01307	0.04949		0.01262	0.04962		0.01317	0.05651		0.01188	0.04951		0.0116	0.04965		0.01178	0.04965		0.01206	0.0496
0.01333	0.05029		0.01307	0.04967		0.01267	0.0498		0.01317	0.0567		0.01188	0.04968		0.0117	0.04982		0.0118	0.04983		0.01208	0.04978
0.0134	0.05047		0.0131	0.04985		0.01262	0.04998		0.01317	0.0569		0.0119	0.04986		0.0117	0.05001		0.01196	0.05001		0.01206	0.04996
0.01348	0.05067		0.01317	0.05004		0.01274	0.05018		0.0132	0.05708		0.01188	0.05005		0.01173	0.0502		0.0119	0.0502		0.01211	0.05015
0.01338	0.05086		0.01323	0.05023		0.01272	0.05036		0.01323	0.05727		0.0119	0.05024		0.01178	0.0504		0.0119	0.0504		0.01211	0.05035
0.01335	0.05104		0.01315	0.05043		0.01267	0.05056		0.0133	0.05744		0.01198	0.05044		0.0117	0.05059		0.01201	0.05059		0.01213	0.05055
0.01343	0.05122		0.01325	0.05063		0.01269	0.05075		0.01328	0.05762		0.01198	0.05064		0.01175	0.05078		0.01201	0.05079		0.01221	0.05075
0.01343	0.05139		0.01325	0.05082		0.01269	0.05095		0.01333	0.0578		0.01203	0.05084		0.01185	0.05097		0.01201	0.05097		0.01221	0.05093
0.01345	0.05157		0.0132	0.051		0.01272	0.05112		0.01333	0.05799		0.01208	0.05102		0.01183	0.05115		0.01206	0.05115		0.01224	0.05111
0.01348	0.05175		0.01323	0.05117		0.01282	0.0513		0.0133	0.05818		0.01208	0.05119		0.01185	0.05133		0.01208	0.05133		0.01221	0.05128
0.01355	0.05194		0.01325	0.05135		0.01287	0.05147		0.0134	0.05836		0.01208	0.05137		0.0119	0.0515		0.01211	0.05151		0.01226	0.05146
0.01358	0.05212		0.01333	0.05152		0.01284	0.05165		0.01343	0.05853		0.01216	0.05155		0.0119	0.05168		0.01208	0.05168		0.01231	0.05164
0.01363	0.05231		0.01338	0.05171		0.01279	0.05184		0.01343	0.05871		0.01216	0.05173		0.01193	0.05187		0.01208	0.05187		0.01224	0.05183
0.01363	0.05249		0.01343	0.05189		0.01287	0.05203		0.01343	0.05889		0.01213	0.05192		0.01196	0.05206		0.01216	0.05206		0.01234	0.05201
0.01363	0.05268		0.01343	0.05208		0.0129	0.05221		0.01345	0.05908		0.01221	0.0521		0.01196	0.05224		0.01224	0.05224		0.01236	0.0522
0.01373	0.05287		0.0134	0.05226		0.0129	0.05239		0.01345	0.05927		0.01221	0.05229		0.01203	0.05242		0.01221	0.05242		0.01239	0.05238
0.01376	0.05306		0.01348	0.05245		0.01295	0.05257		0.01348	0.05946		0.01218	0.05247		0.01203	0.05261		0.01229	0.05261		0.01244	0.05256
0.01378	0.05325		0.0135	0.05263		0.01307	0.05276		0.01353	0.05964		0.01226	0.05265		0.01206	0.0528		0.01226	0.0528		0.01249	0.05275
0.01378	0.05344		0.01355	0.05282		0.01305	0.05296		0.01348	0.05984		0.01234	0.05284		0.01206	0.05299		0.01231	0.05299		0.01246	0.05295
0.01381	0.05363		0.01353	0.05301		0.01305	0.05315		0.01353	0.06003		0.01231	0.05302		0.01208	0.05317		0.01236	0.05318		0.01249	0.05313
0.01386	0.05381		0.01355	0.0532		0.01307	0.05333		0.01361	0.06022		0.01234	0.05322		0.01218	0.05336		0.01229	0.05336		0.01251	0.05332
0.01383	0.054		0.01363	0.05338		0.01305	0.05352		0.01363	0.06041		0.01236	0.0534		0.01218	0.05355		0.01229	0.05355		0.01249	0.0535
0.01389	0.05419		0.01363	0.05357		0.0131	0.0537		0.01366	0.0606		0.01246	0.05358		0.01216	0.05373		0.01231	0.05373		0.01259	0.05368
0.01391	0.05438		0.01368	0.05376		0.01317	0.05389		0.01373	0.06078		0.01251	0.05377		0.01216	0.05392		0.01239	0.05392		0.01267	0.05387
0.01391	0.05456		0.01371	0.05395		0.01315	0.05408		0.01376	0.06095		0.01251	0.05396		0.01218	0.05411		0.01246	0.05411		0.01259	0.05406
0.01396	0.05473		0.01376	0.05415		0.01317	0.05427		0.01373	0.06112		0.01246	0.05415		0.01224	0.05431		0.01249	0.05431		0.01267	0.05425
0.01396	0.0549		0.01381	0.05433		0.01325	0.05446		0.01373	0.0613		0.01254	0.05434		0.01234	0.05449		0.01249	0.05449		0.01267	0.05445
0.01399	0.05508		0.01378	0.05452		0.01325	0.05464		0.01376	0.06148		0.01254	0.05453		0.01231	0.05467		0.01246	0.05467		0.01264	0.05462
0.01399	0.05524		0.01378	0.05469		0.01323	0.05481		0.01373	0.06165		0.01256	0.0547		0.01236	0.05484		0.01246	0.05484		0.01269	0.0548
0.01406	0.05543		0.01386	0.05486		0.01328	0.05499		0.01373	0.06183		0.01254	0.05488		0.01239	0.05501		0.01256	0.05501		0.01277	0.05497
0.01406	0.0556		0.01383	0.05503		0.01325	0.05516		0.01376	0.06201		0.01256	0.05505		0.01241	0.05518		0.01259	0.05519		0.01274	0.05514
0.01409	0.05577		0.01386	0.05521		0.01328	0.05533		0.01378	0.06218		0.01259	0.05522		0.01244	0.05535		0.01262	0.05536		0.01272	0.05532
0.01414	0.05595		0.01391	0.05538		0.01333	0.05551		0.01381	0.06237		0.01262	0.0554		0.01244	0.05553		0.01259	0.05554		0.01277	0.05549
0.01421	0.05612		0.01399	0.05556		0.01333	0.05568		0.01386	0.06256		0.01264	0.05557		0.01239	0.05571		0.01264	0.05571		0.01282	0.05567
0.01414	0.05631		0.01394	0.05573		0.01338	0.05585		0.01386	0.06275		0.01262	0.05574		0.01246	0.05587		0.01269	0.05588		0.0129	0.05584
0.01421	0.05651		0.01396	0.0559		0.0135	0.05602		0.01389	0.06295		0.01267	0.05591		0.01249	0.05605		0.01269	0.05605		0.01287	0.05601
0.01427	0.05671		0.01401	0.05607		0.01345	0.0562		0.01391	0.06313		0.01267	0.05609		0.01249	0.05623		0.01269	0.05623		0.01282	0.05619
0.01427	0.0569		0.01401	0.05625		0.01348	0.0564		0.01391	0.0633		0.01274	0.05627		0.01254	0.05642		0.01274	0.05643		0.01284	0.05638
0.01421	0.05709		0.01404	0.05645		0.01355	0.0566		0.01396	0.06348		0.01277	0.05647		0.01254	0.05662		0.01277	0.05663		0.01297	0.05658
0.01427	0.05727		0.01404	0.05665		0.01353	0.0568		0.01396	0.06365		0.01272	0.05667		0.01259	0.05682		0.01277	0.05683		0.01297	0.05678
0.01439	0.05745		0.01411	0.05685		0.01355	0.05699		0.01399	0.06384		0.01277	0.05686		0.01264	0.05701		0.01274	0.05702		0.01297	0.05697
0.01432	0.05763		0.01411	0.05705		0.01366	0.05717		0.01404	0.06402		0.01282	0.05705		0.01256	0.05719		0.01282	0.05719		0.01297	0.05715
0.01437	0.05782		0.01414	0.05722		0.01363	0.05735		0.01401	0.0642		0.01292	0.05723		0.01259	0.05736		0.01284	0.05738		0.01302	0.05733
0.01442	0.058		0.01416	0.05741		0.01366	0.05753		0.01411	0.06439		0.01292	0.05741		0.01267	0.05755		0.01284	0.05755		0.0131	0.05751
0.01437	0.05818		0.01421	0.05758		0.01371	0.05771		0.01409	0.06456		0.0129	0.05759		0.01269	0.05773		0.01284	0.05774		0.01307	0.05768
0.01439	0.05836		0.01424	0.05776		0.01368	0.0579		0.01411	0.06475		0.01295	0.05777		0.01274	0.05792		0.0129	0.05792		0.0131	0.05787
0.01442	0.05853		0.01427	0.05796		0.01366	0.05808		0.01416	0.06493		0.01292	0.05796		0.01282	0.0581		0.01295	0.05811		0.01312	0.05806
0.01447	0.05871		0.01427	0.05813		0.01373	0.05825		0.01416	0.06512		0.01295	0.05815		0.01274	0.05829		0.01297	0.05829		0.01312	0.05824
0.01452	0.0589		0.01434	0.05831		0.01376	0.05843		0.01421	0.06531		0.013	0.05833		0.01277	0.05846		0.013	0.05847		0.01315	0.05842
0.01455	0.05908		0.01429	0.05849		0.01381	0.05862		0.01427	0.06549		0.01307	0.05851		0.01282	0.05864		0.013	0.05864		0.01315	0.05859
0.01462	0.05927		0.01427	0.05867		0.01383	0.05879		0.01427	0.06568		0.01302	0.05868		0.01284	0.05882		0.01305	0.05883		0.0132	0.05878
0.01462	0.05946		0.01437	0.05884		0.01383	0.05898		0.01424	0.06585		0.01307	0.05886		0.01284	0.05901		0.013	0.05901		0.0132	0.05896
0.01457	0.05965		0.01439	0.05903		0.01381	0.05917		0.01429	0.06604		0.01307	0.05905		0.0129	0.05919		0.013	0.0592		0.01323	0.05915
0.01465	0.05984		0.01434	0.05922		0.01376	0.05935		0.01432	0.06623		0.0131	0.05924		0.01292	0.05938		0.01312	0.05939		0.01328	0.05934
0.01472	0.06003		0.01444	0.05941		0.01378	0.05955		0.01432	0.06642		0.01312	0.05943		0.01292	0.05957		0.01317	0.05958		0.01328	0.05952
0.01467	0.06023		0.01447	0.0596		0.01389	0.05974		0.01424	0.06661		0.01317	0.05961		0.01297	0.05976		0.0131	0.05976		0.01333	0.05971
0.0147	0.06042		0.01444	0.05979		0.01386	0.05993		0.01429	0.0668		0.01317	0.05981		0.01297	0.05995		0.0131	0.05996		0.01338	0.05991
0.01475	0.06061		0.01447	0.05998		0.01399	0.06012		0.01442	0.06697		0.01315	0.06		0.013	0.06015		0.01315	0.06015		0.01338	0.0601
0.01477	0.06078		0.0146	0.06018		0.01401	0.06031		0.01444	0.06716		0.01315	0.06019		0.01302	0.06034		0.01317	0.06034		0.01343	0.0603
0.01477	0.06096		0.01462	0.06036		0.01399	0.0605		0.01442	0.06733		0.01325	0.06039		0.01297	0.06053		0.01315	0.06053		0.01353	0.06049
0.0148	0.06113		0.01452	0.06056		0.01396	0.06068		0.01442	0.06752		0.0133	0.06057		0.01305	0.06071		0.01323	0.0607		0.01345	0.06067
0.01483	0.06131		0.0146	0.06074		0.01401	0.06086		0.01444	0.0677		0.01328	0.06075		0.0132	0.06089		0.01328	0.06089		0.01338	0.06085
0.01483	0.06149		0.0146	0.06091		0.01404	0.06103		0.01447	0.06787		0.01328	0.06093		0.0132	0.06106		0.01328	0.06105		0.0134	0.06102
0.01483	0.06166		0.0146	0.06109		0.01404	0.06121		0.01455	0.06806		0.0133	0.06111		0.01312	0.06124		0.0133	0.06123		0.01345	0.06119
0.01487	0.06184		0.01462	0.06127		0.01401	0.06138		0.01455	0.06824		0.01333	0.06127		0.01317	0.06141		0.01338	0.06141		0.01353	0.06137
0.01495	0.06201		0.0147	0.06144		0.01404	0.06156		0.01452	0.06842		0.01335	0.06146		0.0132	0.06159		0.01333	0.06159		0.01353	0.06155
0.01487	0.06219		0.0147	0.06162		0.01414	0.06174		0.01455	0.06861		0.01338	0.06163		0.0132	0.06177		0.01338	0.06176		0.01361	0.06173
0.01495	0.06237		0.0147	0.06179		0.01409	0.06191		0.01462	0.0688		0.01343	0.06181		0.01325	0.06194		0.0134	0.06194		0.01363	0.0619
0.01503	0.06256		0.01472	0.06197		0.01411	0.06209		0.01465	0.069		0.01348	0.06198		0.01328	0.06212		0.01345	0.06212		0.01366	0.06208
0.015	0.06275		0.0148	0.06214		0.01414	0.06227		0.01465	0.06919		0.01348	0.06216		0.01333	0.06231		0.01348	0.0623		0.01373	0.06226
0.015	0.06295		0.01485	0.06232		0.01421	0.06246		0.01467	0.06937		0.01343	0.06234		0.01333	0.06249		0.01348	0.06249		0.01368	0.06245
0.01505	0.06313		0.01487	0.06251		0.01429	0.06265		0.0147	0.06955		0.01343	0.06253		0.01333	0.06269		0.01348	0.06269		0.01368	0.06264
0.01508	0.0633		0.01493	0.0627		0.01424	0.06284		0.01465	0.06973		0.01345	0.06273		0.01335	0.06288		0.01348	0.06288		0.01371	0.06283
0.0151	0.06349		0.01485	0.06289		0.01427	0.06303		0.01467	0.06991		0.01348	0.06292		0.01338	0.06306		0.01355	0.06307		0.01368	0.06302
0.01515	0.06366		0.01483	0.06308		0.01437	0.06322		0.0147	0.07009		0.01353	0.06311		0.0134	0.06324		0.0135	0.06324		0.01373	0.0632
0.0152	0.06385		0.01495	0.06326		0.01429	0.06339		0.01472	0.07028		0.01355	0.06328		0.0134	0.06341		0.01345	0.06342		0.01381	0.06337
0.01518	0.06403		0.01495	0.06344		0.01429	0.06357		0.01477	0.07045		0.01348	0.06345		0.01343	0.06359		0.01353	0.0636		0.01386	0.06355
0.01523	0.06422		0.01498	0.06362		0.01449	0.06374		0.01475	0.07062		0.01355	0.06363		0.0135	0.06377		0.01361	0.06377		0.01381	0.06373
0.01526	0.0644		0.01503	0.0638		0.01442	0.06393		0.01483	0.0708		0.01355	0.06381		0.0135	0.06396		0.01358	0.06396		0.01381	0.06391
0.01523	0.06457		0.01505	0.06398		0.01439	0.06411		0.01483	0.07097		0.01361	0.06399		0.01348	0.06414		0.01358	0.06414		0.01391	0.06409
0.01526	0.06475		0.01495	0.06417		0.01449	0.06429		0.01487	0.07116		0.01373	0.06418		0.0135	0.06431		0.01368	0.06431		0.01389	0.06427
0.01531	0.06494		0.01495	0.06435		0.01452	0.06447		0.0148	0.07135		0.01376	0.06436		0.01358	0.06449		0.01371	0.0645		0.01391	0.06445
0.01533	0.06512		0.01513	0.06452		0.01444	0.06465		0.0149	0.07154		0.01366	0.06453		0.0135	0.06467		0.01371	0.06467		0.01391	0.06463
0.01528	0.06531		0.01508	0.0647		0.01449	0.06484		0.0149	0.07172		0.01373	0.06472		0.01353	0.06486		0.01373	0.06486		0.01391	0.06481
0.01531	0.06549		0.01495	0.06489		0.01455	0.06502		0.01493	0.0719		0.01373	0.0649		0.01363	0.06505		0.01376	0.06505		0.01394	0.065
0.01538	0.06568		0.0151	0.06508		0.01457	0.06521		0.01495	0.07209		0.01373	0.06509		0.01358	0.06524		0.01381	0.06524		0.01399	0.06519
0.01538	0.06586		0.01518	0.06526		0.0146	0.0654		0.01505	0.07229		0.01383	0.06528		0.01368	0.06542		0.01376	0.06543		0.01401	0.06538
0.01541	0.06605		0.01505	0.06545		0.01462	0.06558		0.01508	0.07247		0.01383	0.06547		0.01371	0.0656		0.01378	0.06561		0.01399	0.06557
0.01543	0.06624		0.01513	0.06563		0.01462	0.06576		0.01505	0.07267		0.01378	0.06565		0.01373	0.06579		0.01386	0.06579		0.01404	0.06575
0.01548	0.06643		0.01528	0.06582		0.01465	0.06595		0.01508	0.07285		0.01383	0.06584		0.01368	0.06598		0.01386	0.06598		0.01416	0.06593
0.01551	0.06662		0.0152	0.066		0.0147	0.06614		0.01505	0.07302		0.01386	0.06602		0.01376	0.06617		0.01381	0.06617		0.01411	0.06612
0.01554	0.0668		0.0152	0.06619		0.0147	0.06632		0.01503	0.07319		0.01389	0.0662		0.01378	0.06636		0.01396	0.06636		0.01414	0.06631
0.01556	0.06698		0.01541	0.06638		0.0147	0.06652		0.01505	0.07337		0.01389	0.0664		0.01381	0.06655		0.01399	0.06655		0.01419	0.0665
0.01551	0.06716		0.01538	0.06657		0.01475	0.0667		0.01513	0.07355		0.01391	0.06658		0.01383	0.06673		0.01396	0.06674		0.01414	0.06669
0.01556	0.06734		0.01536	0.06675		0.01477	0.06689		0.01518	0.07373		0.01394	0.06677		0.01383	0.06691		0.01396	0.06691		0.01416	0.06686
0.01559	0.06752		0.01546	0.06694		0.01477	0.06706		0.01518	0.07391		0.01396	0.06695		0.01386	0.06709		0.01401	0.06709		0.01424	0.06705
0.01561	0.0677		0.01541	0.06711		0.01483	0.06724		0.01515	0.07409		0.01401	0.06713		0.01389	0.06726		0.01399	0.06727		0.01421	0.06722
0.01566	0.06789		0.01538	0.06729		0.01483	0.06742		0.01523	0.07428		0.01401	0.0673		0.01389	0.06744		0.01404	0.06745		0.01419	0.06741
0.01566	0.06807		0.01546	0.06747		0.01477	0.0676		0.01523	0.07446		0.01406	0.06749		0.01391	0.06763		0.01409	0.06763		0.01424	0.06759
0.01564	0.06825		0.01554	0.06765		0.01485	0.06779		0.01518	0.07465		0.01404	0.06767		0.01399	0.06781		0.01411	0.06782		0.01427	0.06777
0.01571	0.06844		0.01541	0.06784		0.01483	0.06796		0.01526	0.07485		0.01396	0.06785		0.01399	0.06799		0.01414	0.06799		0.01429	0.06796
0.01571	0.06862		0.01546	0.06802		0.01483	0.06815		0.01528	0.07504		0.01406	0.06804		0.01396	0.06817		0.01416	0.06818		0.01434	0.06813
0.01579	0.06881		0.01556	0.0682		0.01487	0.06833		0.01533	0.07523		0.01414	0.06822		0.01401	0.06835		0.01421	0.06836		0.01437	0.06831
0.01584	0.069		0.01556	0.06839		0.01493	0.06851		0.01533	0.07541		0.01414	0.0684		0.01406	0.06853		0.01414	0.06854		0.01434	0.0685
0.01586	0.06919		0.01559	0.06857		0.01498	0.0687		0.01528	0.0756		0.01414	0.06858		0.01401	0.06873		0.01419	0.06873		0.01437	0.06869
0.01589	0.06937		0.01569	0.06876		0.01493	0.06889		0.01533	0.07577		0.01424	0.06878		0.01406	0.06891		0.01416	0.06893		0.01439	0.06888
0.01586	0.06955		0.01571	0.06895		0.01498	0.06907		0.01538	0.07595		0.01421	0.06897		0.01411	0.06911		0.01416	0.06911		0.01442	0.06907
0.01586	0.06972		0.01564	0.06914		0.01508	0.06926		0.01533	0.07614		0.01419	0.06916		0.01409	0.0693		0.01427	0.0693		0.01447	0.06925
0.01584	0.0699		0.01571	0.06933		0.01508	0.06944		0.01536	0.07632		0.01429	0.06934		0.01414	0.06947		0.01427	0.06948		0.01452	0.06944
0.01592	0.07009		0.01571	0.0695		0.01508	0.06963		0.01548	0.07651		0.01427	0.06952		0.01416	0.06965		0.01421	0.06965		0.01452	0.06961
0.01594	0.07027		0.01576	0.06968		0.01513	0.0698		0.01541	0.07668		0.01424	0.06969		0.01414	0.06983		0.01429	0.06984		0.01449	0.06979
0.01602	0.07045		0.01579	0.06985		0.01513	0.06998		0.01543	0.07686		0.01429	0.06987		0.01416	0.07002		0.01437	0.07002		0.01447	0.06997
0.01604	0.07062		0.01574	0.07004		0.01518	0.07018		0.01546	0.07703		0.01434	0.07006		0.01416	0.0702		0.01437	0.07021		0.01452	0.07015
0.01607	0.0708		0.01581	0.07023		0.0152	0.07036		0.01548	0.07722		0.01434	0.07024		0.01427	0.07039		0.01439	0.07039		0.01457	0.07034
0.01602	0.07098		0.01581	0.07041		0.01515	0.07053		0.01551	0.07741		0.01439	0.07042		0.01432	0.07056		0.01444	0.07056		0.01457	0.07051
0.01604	0.07117		0.01584	0.07058		0.01518	0.0707		0.01556	0.0776		0.01442	0.07059		0.01427	0.07073		0.01444	0.07074		0.01457	0.07069
0.01609	0.07136		0.01581	0.07075		0.01528	0.07088		0.01551	0.07778		0.01444	0.07077		0.01429	0.07091		0.01439	0.07091		0.01467	0.07086
0.01612	0.07155		0.01592	0.07094		0.01523	0.07106		0.01551	0.07796		0.01449	0.07095		0.01432	0.07108		0.01442	0.07109		0.0147	0.07105
0.01614	0.07173		0.01592	0.07112		0.01518	0.07125		0.01561	0.07814		0.01457	0.07113		0.01429	0.07127		0.01447	0.07127		0.01467	0.07123
0.0162	0.07191		0.01594	0.0713		0.01526	0.07144		0.01564	0.07832		0.01449	0.07132		0.01432	0.07146		0.01452	0.07146		0.0147	0.07142
0.01625	0.07209		0.01594	0.07149		0.01538	0.07163		0.01561	0.07851		0.01457	0.07151		0.01444	0.07164		0.01455	0.07164		0.01477	0.0716
0.01625	0.07229		0.01599	0.07168		0.01533	0.07181		0.01566	0.0787		0.01462	0.07169		0.01444	0.07182		0.01449	0.07182		0.01483	0.07179
0.01625	0.07247		0.01602	0.07186		0.01528	0.07199		0.01569	0.07889		0.01457	0.07187		0.01442	0.07201		0.01455	0.07201		0.0148	0.07198
0.0163	0.07266		0.01604	0.07204		0.01541	0.07218		0.01569	0.07907		0.0146	0.07206		0.01449	0.07221		0.0146	0.0722		0.01475	0.07217
0.01632	0.07284		0.01612	0.07223		0.01538	0.07237		0.01569	0.07924		0.01465	0.07225		0.01455	0.0724		0.01462	0.0724		0.01485	0.07236
0.01637	0.07302		0.01609	0.07242		0.01538	0.07256		0.01574	0.07941		0.01465	0.07245		0.01449	0.07259		0.01465	0.07259		0.01485	0.07256
0.01637	0.07319		0.01617	0.07262		0.01543	0.07275		0.01574	0.07958		0.01465	0.07264		0.01449	0.07278		0.0147	0.07278		0.01487	0.07274
0.01635	0.07337		0.01625	0.0728		0.01548	0.07293		0.01574	0.07976		0.01467	0.07282		0.01457	0.07296		0.01467	0.07296		0.01487	0.07292
0.01642	0.07355		0.01625	0.07298		0.01546	0.07311		0.01579	0.07995		0.01475	0.073		0.01457	0.07313		0.01465	0.07313		0.01487	0.07309
0.01647	0.07373		0.01622	0.07316		0.01554	0.07327		0.01586	0.08013		0.01475	0.07316		0.01457	0.0733		0.01472	0.0733		0.0149	0.07326
0.01647	0.07391		0.01625	0.07333		0.01561	0.07345		0.01581	0.08031		0.01472	0.07333		0.01462	0.07347		0.01475	0.07348		0.01495	0.07343
0.01647	0.07409		0.01625	0.0735		0.01551	0.07363		0.01592	0.08049		0.01475	0.07351		0.0147	0.07365		0.01483	0.07365		0.01495	0.0736
0.0165	0.07428		0.01622	0.07368		0.01554	0.07381		0.01586	0.08067		0.01477	0.07369		0.01465	0.07384		0.01487	0.07384		0.01495	0.07379
0.01653	0.07446		0.0163	0.07387		0.01561	0.074		0.01589	0.08086		0.0147	0.07387		0.01465	0.07402		0.0148	0.07402		0.01498	0.07397
0.01653	0.07465		0.01637	0.07405		0.01564	0.07418		0.01597	0.08105		0.01475	0.07407		0.01467	0.0742		0.01477	0.0742		0.01503	0.07416
0.01655	0.07485		0.0164	0.07423		0.01559	0.07436		0.01599	0.08125		0.01485	0.07425		0.01467	0.07439		0.01485	0.0744		0.01505	0.07434
0.01657	0.07505		0.01637	0.07442		0.01569	0.07455		0.01594	0.08144		0.01485	0.07443		0.01475	0.07458		0.01485	0.07458		0.01513	0.07453
0.01663	0.07524		0.0164	0.07461		0.01571	0.07475		0.01599	0.08162		0.01485	0.07463		0.01485	0.07477		0.01493	0.07478		0.0151	0.07473
0.01665	0.07542		0.01645	0.0748		0.01571	0.07495		0.01602	0.0818		0.01485	0.07483		0.0148	0.07497		0.01487	0.07497		0.0151	0.07492
0.01673	0.0756		0.01653	0.075		0.01581	0.07513		0.01602	0.08198		0.0149	0.07502		0.01472	0.07516		0.01487	0.07516		0.01515	0.07512
0.01675	0.07577		0.01655	0.07519		0.01581	0.07533		0.01607	0.08218		0.0149	0.07521		0.01477	0.07535		0.01495	0.07535		0.0152	0.0753
0.01673	0.07596		0.0165	0.07537		0.01576	0.0755		0.01609	0.08236		0.01493	0.07539		0.01483	0.07552		0.01495	0.07553		0.01518	0.07549
0.01673	0.07614		0.0165	0.07555		0.01584	0.07568		0.01614	0.08255		0.015	0.07557		0.01487	0.0757		0.01498	0.07571		0.01518	0.07566
0.01678	0.07632		0.01657	0.07573		0.01584	0.07585		0.01612	0.08273		0.01508	0.07574		0.01483	0.07587		0.015	0.07588		0.01518	0.07583
0.01683	0.0765		0.01665	0.0759		0.01579	0.07603		0.01612	0.0829		0.0151	0.07592		0.0148	0.07606		0.015	0.07607		0.0152	0.07601
0.0168	0.07667		0.0166	0.07609		0.01579	0.07622		0.01614	0.08308		0.01505	0.07609		0.0149	0.07625		0.015	0.07625		0.01526	0.0762
0.0168	0.07685		0.0166	0.07627		0.01584	0.0764		0.01612	0.08326		0.01505	0.07629		0.01493	0.07643		0.01505	0.07643		0.01531	0.07639
0.01683	0.07702		0.01663	0.07645		0.01594	0.07658		0.01607	0.08344		0.01508	0.07647		0.01493	0.07661		0.01513	0.07661		0.01526	0.07656
0.0168	0.07721		0.01665	0.07663		0.01592	0.07676		0.01614	0.08363		0.01508	0.07664		0.01498	0.07678		0.01513	0.07678		0.01531	0.07674
0.01688	0.0774		0.01673	0.0768		0.01586	0.07694		0.0162	0.08382		0.0151	0.07682		0.01495	0.07696		0.01508	0.07696		0.01533	0.07691
0.01685	0.07759		0.01673	0.07698		0.01592	0.07711		0.01625	0.08401		0.01508	0.077		0.015	0.07714		0.0151	0.07714		0.01536	0.0771
0.01691	0.07777		0.0167	0.07716		0.01597	0.0773		0.01622	0.0842		0.0151	0.07719		0.01503	0.07733		0.01518	0.07733		0.01533	0.07728
0.01693	0.07796		0.01675	0.07735		0.01592	0.07749		0.0162	0.0844		0.01518	0.07738		0.01505	0.07752		0.01513	0.07752		0.01533	0.07747
0.01698	0.07814		0.01678	0.07755		0.01597	0.07768		0.01625	0.08458		0.0152	0.07757		0.0151	0.07771		0.0152	0.07771		0.01536	0.07766
0.01703	0.07833		0.0168	0.07773		0.01599	0.07786		0.01627	0.08478		0.01515	0.07775		0.01505	0.07789		0.01528	0.07789		0.01543	0.07784
0.01703	0.07852		0.01683	0.07791		0.01602	0.07804		0.01635	0.08496		0.01515	0.07793		0.01513	0.07807		0.01523	0.07807		0.01548	0.07802
0.01698	0.07871		0.01685	0.07809		0.01604	0.07822		0.01632	0.08513		0.01523	0.07811		0.0152	0.07825		0.01523	0.07825		0.01546	0.0782
0.01703	0.07889		0.01691	0.07828		0.01614	0.07841		0.01637	0.08529		0.01528	0.07829		0.01523	0.07844		0.01531	0.07845		0.01543	0.0784
0.01716	0.07907		0.01688	0.07847		0.01614	0.0786		0.0164	0.08546		0.01531	0.07848		0.0151	0.07863		0.01528	0.07864		0.01541	0.07858
0.01721	0.07924		0.01683	0.07867		0.01612	0.07879		0.01637	0.08563		0.01531	0.07867		0.0152	0.07881		0.01526	0.07883		0.01538	0.07878
0.01716	0.07942		0.01696	0.07885		0.01614	0.07897		0.0164	0.0858		0.01531	0.07886		0.0152	0.079		0.01533	0.079		0.01541	0.07896
0.01719	0.0796		0.01701	0.07903		0.01622	0.07915		0.01642	0.08599		0.01526	0.07904		0.0152	0.07917		0.01533	0.07918		0.01556	0.07913
0.01724	0.07977		0.01698	0.0792		0.0162	0.07932		0.0164	0.08618		0.01531	0.07922		0.01531	0.07935		0.01541	0.07935		0.01554	0.0793
0.01721	0.07996		0.01703	0.07937		0.0162	0.07949		0.01642	0.08636		0.01538	0.07938		0.01531	0.07952		0.01541	0.07952		0.01556	0.07948
0.01716	0.08014		0.01708	0.07955		0.01622	0.07968		0.01647	0.08655		0.01536	0.07956		0.01526	0.0797		0.01541	0.0797		0.01559	0.07965
0.01721	0.08031		0.01711	0.07973		0.0163	0.07986		0.0165	0.08673		0.01531	0.07974		0.01528	0.07988		0.01541	0.07988		0.01566	0.07985
0.01729	0.0805		0.01711	0.0799		0.01632	0.08004		0.0165	0.08692		0.01541	0.07993		0.01536	0.08007		0.01543	0.08007		0.01559	0.08002
0.01729	0.08068		0.01716	0.08009		0.01632	0.08022		0.0165	0.08711		0.01546	0.08011		0.01533	0.08025		0.01543	0.08024		0.01566	0.0802
0.01726	0.08087		0.01713	0.08027		0.0163	0.0804		0.01655	0.0873		0.01543	0.08029		0.01533	0.08042		0.01551	0.08042		0.01571	0.08038
0.01739	0.08106		0.01716	0.08045		0.01625	0.08057		0.01655	0.08749		0.01546	0.08047		0.01541	0.0806		0.01551	0.0806		0.01564	0.08056
0.01744	0.08126		0.01719	0.08063		0.01627	0.08075		0.01657	0.08767		0.01551	0.08064		0.01536	0.08078		0.01554	0.08079		0.01564	0.08075
0.01741	0.08144		0.01721	0.08082		0.0164	0.08095		0.01668	0.08785		0.01551	0.08084		0.01538	0.08098		0.01559	0.08098		0.01566	0.08094
0.01744	0.08163		0.01726	0.08101		0.01645	0.08114		0.01665	0.08802		0.01554	0.08102		0.01546	0.08117		0.01564	0.08118		0.01574	0.08113
0.01746	0.08181		0.01724	0.0812		0.01642	0.08133		0.0166	0.0882		0.01561	0.08122		0.01548	0.08137		0.01561	0.08137		0.01581	0.08133
0.01751	0.08199		0.01736	0.08139		0.01647	0.08152		0.01663	0.08839		0.01561	0.08141		0.01551	0.08155		0.01564	0.08156		0.01579	0.08151
0.01751	0.08218		0.01734	0.08157		0.01645	0.08171		0.01665	0.08858		0.01559	0.08159		0.01554	0.08174		0.01556	0.08174		0.01581	0.08169
0.01759	0.08237		0.01736	0.08176		0.0165	0.08189		0.01668	0.08877		0.01569	0.08177		0.01554	0.08192		0.01561	0.08193		0.01579	0.08187
0.01762	0.08256		0.01741	0.08195		0.01647	0.08207		0.01678	0.08895		0.01571	0.08196		0.01551	0.0821		0.01561	0.08211		0.01584	0.08206
0.01751	0.08274		0.01739	0.08214		0.0165	0.08226		0.01678	0.08913		0.01564	0.08215		0.01548	0.08229		0.01566	0.0823		0.01581	0.08225
0.01762	0.08291		0.01744	0.08233		0.01655	0.08245		0.01678	0.08931		0.01569	0.08234		0.01554	0.08247		0.01566	0.08248		0.01584	0.08244
0.01772	0.08309		0.01749	0.08251		0.01655	0.08264		0.01683	0.08949		0.01574	0.08252		0.01554	0.08266		0.01574	0.08267		0.01592	0.08262
0.01777	0.08327		0.01751	0.08269		0.01668	0.08281		0.01683	0.08968		0.01576	0.0827		0.01554	0.08284		0.01574	0.08284		0.01589	0.0828
0.01772	0.08345		0.01751	0.08286		0.01668	0.08299		0.01688	0.08987		0.01574	0.08288		0.01561	0.08301		0.01576	0.08302		0.01586	0.08297
0.01777	0.08364		0.01754	0.08304		0.01663	0.08316		0.01691	0.09006		0.01579	0.08305		0.01564	0.08319		0.01581	0.08319		0.01594	0.08315
0.01777	0.08382		0.01756	0.08322		0.0167	0.08334		0.01693	0.09024		0.01579	0.08323		0.01571	0.08338		0.01574	0.08338		0.01599	0.08333
0.01774	0.08401		0.01764	0.0834		0.01675	0.08353		0.01688	0.09042		0.01581	0.08342		0.01574	0.08356		0.01576	0.08356		0.01599	0.08352
0.01779	0.0842		0.01764	0.08359		0.01665	0.08372		0.01693	0.09062		0.01586	0.08361		0.01571	0.08375		0.01584	0.08375		0.01597	0.08371
0.01787	0.08439		0.01764	0.08378		0.0167	0.08391		0.01696	0.0908		0.01589	0.08379		0.01569	0.08394		0.01586	0.08394		0.01594	0.0839
0.0179	0.08458		0.01769	0.08396		0.01678	0.0841		0.01693	0.091		0.01581	0.08398		0.01571	0.08412		0.01581	0.08412		0.01609	0.08408
0.01792	0.08477		0.01767	0.08415		0.01678	0.08429		0.01706	0.09118		0.01589	0.08418		0.01584	0.08431		0.01589	0.08432		0.01612	0.08427
0.01795	0.08496		0.01772	0.08434		0.01683	0.08448		0.01706	0.09135		0.01589	0.08436		0.01586	0.08451		0.01589	0.08451		0.01607	0.08447
0.01797	0.08513		0.01777	0.08453		0.01691	0.08467		0.01698	0.09152		0.01592	0.08456		0.01586	0.0847		0.01589	0.08471		0.01612	0.08466
0.01797	0.0853		0.01777	0.08473		0.01693	0.08486		0.01701	0.09169		0.01597	0.08475		0.01589	0.08489		0.01597	0.0849		0.01609	0.08485
0.018	0.08546		0.01782	0.08491		0.01691	0.08504		0.01706	0.09187		0.01599	0.08494		0.01584	0.08507		0.01602	0.08508		0.01614	0.08503
0.01805	0.08564		0.0179	0.08509		0.01691	0.08521		0.01713	0.09205		0.01597	0.08511		0.01584	0.08524		0.01599	0.08524		0.0162	0.08519
0.01812	0.08582		0.01795	0.08525		0.01693	0.08537		0.01711	0.09223		0.01602	0.08527		0.01589	0.0854		0.01599	0.08541		0.01625	0.08536
0.01812	0.086		0.0179	0.08542		0.01691	0.08554		0.01716	0.0924		0.01607	0.08544		0.01592	0.08556		0.01599	0.08557		0.01622	0.08552
0.01812	0.08618		0.01792	0.08559		0.01698	0.08571		0.01719	0.09258		0.01604	0.0856		0.01586	0.08574		0.01597	0.08574		0.0162	0.08569
0.01815	0.08636		0.0179	0.08576		0.01703	0.08589		0.01711	0.09276		0.01602	0.08578		0.01594	0.08592		0.01602	0.08593		0.01617	0.08587
0.0182	0.08655		0.01795	0.08595		0.01698	0.08608		0.01716	0.09295		0.01607	0.08596		0.01599	0.0861		0.01609	0.08611		0.01625	0.08606
0.01825	0.08673		0.018	0.08613		0.01703	0.08626		0.01719	0.09314		0.01607	0.08615		0.01599	0.08629		0.01614	0.08629		0.0162	0.08625
0.01825	0.08692		0.01807	0.08631		0.01698	0.08645		0.01716	0.09334		0.01612	0.08633		0.01599	0.08647		0.01612	0.08647		0.01622	0.08643
0.01828	0.08711		0.01807	0.0865		0.01698	0.08663		0.01724	0.09353		0.01612	0.08651		0.01604	0.08666		0.01612	0.08666		0.01627	0.08662
0.01833	0.0873		0.01805	0.08668		0.01708	0.08681		0.01729	0.09371		0.01614	0.08669		0.01602	0.08684		0.01617	0.08685		0.01637	0.0868
0.0184	0.08749		0.01807	0.08687		0.01716	0.087		0.01729	0.09389		0.01617	0.08689		0.01607	0.08704		0.0162	0.08704		0.01635	0.08699
0.01838	0.08766		0.01815	0.08706		0.01711	0.0872		0.01724	0.09407		0.01622	0.08708		0.01609	0.08723		0.0162	0.08723		0.01637	0.08718
0.01833	0.08784		0.01818	0.08726		0.01716	0.08739		0.01726	0.09425		0.0162	0.08727		0.01602	0.08741		0.01622	0.08741		0.01642	0.08737
0.0184	0.08802		0.01818	0.08744		0.01719	0.08757		0.01726	0.09445		0.01622	0.08746		0.01612	0.0876		0.01627	0.08759		0.01645	0.08755
0.01843	0.0882		0.01823	0.08763		0.01713	0.08774		0.01726	0.09464		0.01632	0.08764		0.01614	0.08777		0.01625	0.08777		0.01645	0.08773
0.0184	0.0884		0.01823	0.0878		0.01713	0.08792		0.01731	0.09482		0.0163	0.08782		0.01617	0.08795		0.01625	0.08795		0.01653	0.0879
0.01845	0.08858		0.01828	0.08798		0.01721	0.0881		0.01736	0.095		0.0163	0.08799		0.01622	0.08813		0.01632	0.08812		0.01647	0.08808
0.01845	0.08877		0.0183	0.08815		0.01721	0.08829		0.01734	0.09516		0.0163	0.08817		0.01622	0.08832		0.01632	0.08831		0.01647	0.08827
0.01845	0.08895		0.01833	0.08834		0.01721	0.08847		0.01736	0.09533		0.01632	0.08836		0.01622	0.08851		0.01635	0.08851		0.01645	0.08846
0.01848	0.08913		0.01835	0.08853		0.01731	0.08867		0.01744	0.09551		0.01635	0.08855		0.0162	0.08869		0.0163	0.08869		0.0165	0.08865
0.0185	0.08931		0.01833	0.08872		0.01734	0.08885		0.01741	0.09569		0.0164	0.08873		0.01625	0.08888		0.01632	0.08887		0.0165	0.08884
0.01858	0.0895		0.01838	0.0889		0.01731	0.08902		0.01739	0.09588		0.01645	0.08891		0.01627	0.08906		0.01635	0.08905		0.01653	0.08902
0.01858	0.08969		0.01843	0.08908		0.01736	0.08921		0.01741	0.09607		0.01642	0.0891		0.0163	0.08924		0.01637	0.08924		0.01655	0.08919
0.01858	0.08987		0.0184	0.08926		0.01739	0.08939		0.01746	0.09626		0.01642	0.08927		0.0163	0.08943		0.01637	0.08943		0.01653	0.08938
0.01863	0.09006		0.0185	0.08945		0.01736	0.08958		0.01749	0.09645		0.01642	0.08946		0.01632	0.08962		0.01642	0.08962		0.01655	0.08957
0.01868	0.09025		0.01856	0.08964		0.01739	0.08977		0.01759	0.09666		0.0165	0.08965		0.01632	0.08981		0.0165	0.08981		0.01665	0.08976
0.01866	0.09043		0.01853	0.08982		0.01746	0.08996		0.01759	0.09686		0.01655	0.08984		0.01635	0.08999		0.0165	0.08999		0.01663	0.08995
0.01871	0.09062		0.01856	0.09001		0.01741	0.09014		0.01762	0.09706		0.0165	0.09002		0.0164	0.09018		0.0165	0.09018		0.0166	0.09013
0.01878	0.09081		0.01856	0.0902		0.01741	0.09033		0.01762	0.09725		0.01655	0.09021		0.0164	0.09036		0.01655	0.09036		0.01668	0.09031
0.01889	0.091		0.01861	0.09038		0.01749	0.09051		0.01764	0.09743		0.01657	0.0904		0.01642	0.09055		0.0165	0.09055		0.0167	0.09051
0.01884	0.09118		0.01863	0.09057		0.01751	0.09071		0.01767	0.09759		0.01655	0.09059		0.0165	0.09074		0.01655	0.09074		0.01668	0.09069
0.01884	0.09135		0.01871	0.09077		0.01749	0.0909		0.01764	0.09775		0.0166	0.09078		0.0165	0.09093		0.01663	0.09093		0.01668	0.09089
0.01891	0.09152		0.01868	0.09096		0.01751	0.09108		0.01764	0.09792		0.0166	0.09097		0.0165	0.09111		0.01665	0.09111		0.01673	0.09107
0.01891	0.0917		0.01873	0.09113		0.01762	0.09126		0.01764	0.09809		0.0166	0.09116		0.0165	0.09129		0.01665	0.09129		0.01675	0.09124
0.01889	0.09187		0.01871	0.09131		0.01762	0.09143		0.01769	0.09828		0.01665	0.09133		0.01653	0.09146		0.01663	0.09146		0.01675	0.09141
0.01894	0.09206		0.01873	0.09148		0.01756	0.0916		0.01774	0.09847		0.0167	0.0915		0.0166	0.09163		0.01665	0.09163		0.0168	0.09158
0.01894	0.09223		0.01873	0.09165		0.01762	0.09177		0.01777	0.09864		0.01665	0.09167		0.01657	0.0918		0.01668	0.09181		0.01685	0.09176
0.01891	0.09241		0.01873	0.09183		0.01759	0.09196		0.01774	0.09883		0.01668	0.09185		0.01655	0.09198		0.01665	0.09198		0.01685	0.09194
0.01894	0.09258		0.01881	0.09201		0.01762	0.09213		0.01777	0.09902		0.0167	0.09203		0.01655	0.09216		0.01673	0.09217		0.01688	0.09212
0.01906	0.09277		0.01886	0.09218		0.01764	0.09231		0.01782	0.09922		0.01665	0.0922		0.01657	0.09234		0.0167	0.09234		0.01685	0.0923
0.01911	0.09296		0.01884	0.09236		0.01769	0.09249		0.01784	0.0994		0.01665	0.09238		0.0166	0.09251		0.01668	0.09252		0.01685	0.09247
0.01916	0.09315		0.01889	0.09253		0.01769	0.09267		0.0179	0.0996		0.0167	0.09255		0.01665	0.09269		0.0167	0.09269		0.01688	0.09265
0.01904	0.09334		0.01894	0.09272		0.01774	0.09285		0.01787	0.09977		0.01668	0.09273		0.01663	0.09288		0.0168	0.09288		0.01693	0.09284
0.01916	0.09353		0.01894	0.09291		0.01777	0.09304		0.01792	0.09994		0.01673	0.09291		0.01665	0.09307		0.01678	0.09307		0.01693	0.09302
0.01921	0.09371		0.01899	0.0931		0.01779	0.09324		0.0179	0.10012		0.0168	0.09311		0.01668	0.09327		0.01683	0.09327		0.01696	0.09322
0.01924	0.0939		0.01899	0.0933		0.01779	0.09343		0.01784	0.1003		0.01685	0.09331		0.01675	0.09346		0.01685	0.09346		0.01693	0.09341
0.01927	0.09407		0.01891	0.09349		0.01774	0.09362		0.01782	0.10048		0.0168	0.0935		0.01673	0.09365		0.01691	0.09364		0.01696	0.0936
0.01921	0.09426		0.01901	0.09367		0.01779	0.09379		0.0179	0.10067		0.01685	0.09368		0.0167	0.09382		0.01685	0.09382		0.01708	0.09378
0.01924	0.09445		0.01906	0.09385		0.01779	0.09397		0.01797	0.10086		0.01688	0.09387		0.01675	0.09401		0.01688	0.09401		0.01706	0.09396
0.01927	0.09464		0.01906	0.09403		0.01787	0.09415		0.01802	0.10103		0.01688	0.09405		0.01673	0.09419		0.01696	0.09418		0.01706	0.09414
0.01934	0.09483		0.01911	0.09421		0.01795	0.09434		0.01807	0.10121		0.01693	0.09423		0.0168	0.09437		0.01696	0.09437		0.01711	0.09432
0.01932	0.095		0.01914	0.0944		0.01787	0.09453		0.01807	0.10138		0.01696	0.09442		0.0168	0.09456		0.01698	0.09457		0.01706	0.09452
0.01937	0.09516		0.01911	0.0946		0.01792	0.09472		0.01807	0.10155		0.01696	0.09462		0.01675	0.09475		0.01696	0.09475		0.01703	0.09471
0.01939	0.09534		0.01911	0.09478		0.018	0.0949		0.0181	0.10174		0.01696	0.0948		0.0168	0.09493		0.01688	0.09493		0.01711	0.09489
0.01947	0.09552		0.01921	0.09496		0.01797	0.09507		0.01805	0.10193		0.01703	0.09497		0.01685	0.0951		0.01698	0.09511		0.01716	0.09506
0.01947	0.0957		0.01929	0.09513		0.01797	0.09524		0.01807	0.10211		0.01698	0.09513		0.01691	0.09527		0.01706	0.09527		0.01716	0.09523
0.01957	0.09589		0.01929	0.0953		0.018	0.09541		0.01815	0.10229		0.01701	0.0953		0.01691	0.09544		0.01703	0.09544		0.01719	0.09541
0.01955	0.09608		0.01927	0.09547		0.01802	0.0956		0.0182	0.10247		0.01701	0.09548		0.01693	0.09562		0.01696	0.09563		0.01724	0.09558
0.01955	0.09626		0.01934	0.09565		0.01805	0.09578		0.01815	0.10267		0.01713	0.09566		0.01696	0.09581		0.01703	0.09582		0.01719	0.09577
0.01965	0.09646		0.01937	0.09585		0.01802	0.09597		0.0182	0.10287		0.01706	0.09585		0.01696	0.096		0.01706	0.09601		0.01713	0.09596
0.01972	0.09666		0.01944	0.09603		0.018	0.09616		0.0182	0.10307		0.01706	0.09604		0.01696	0.09619		0.01708	0.0962		0.01719	0.09615
0.01965	0.09686		0.01944	0.09622		0.018	0.09636		0.01818	0.10327		0.01713	0.09623		0.01693	0.09639		0.01713	0.09639		0.01726	0.09634
0.0197	0.09705		0.01949	0.09641		0.01802	0.09655		0.01825	0.10346		0.01716	0.09642		0.01698	0.09658		0.01713	0.09658		0.01724	0.09654
0.01975	0.09724		0.01957	0.09661		0.01812	0.09675		0.01833	0.10363		0.01721	0.09662		0.01706	0.09678		0.01713	0.09678		0.01734	0.09674
0.01972	0.09742		0.01957	0.0968		0.01818	0.09695		0.0183	0.1038		0.01719	0.09683		0.01708	0.09699		0.01721	0.09698		0.01741	0.09694
0.0198	0.09759		0.01957	0.09701		0.0182	0.09714		0.01825	0.10397		0.01716	0.09703		0.01701	0.09718		0.01721	0.09717		0.01734	0.09713
0.01985	0.09776		0.01957	0.0972		0.01823	0.09733		0.01828	0.10415		0.01716	0.09722		0.01703	0.09735		0.01721	0.09735		0.01734	0.09731
0.01983	0.09793		0.01962	0.09738		0.01825	0.0975		0.0183	0.10433		0.01716	0.0974		0.01711	0.09752		0.01726	0.09753		0.01744	0.09749
0.01983	0.0981		0.01965	0.09755		0.0183	0.09766		0.01828	0.10451		0.01719	0.09757		0.01711	0.09768		0.01731	0.09769		0.01744	0.09765
0.01998	0.09829		0.0197	0.09771		0.01835	0.09783		0.01828	0.10469		0.01724	0.09773		0.01713	0.09785		0.01731	0.09786		0.01741	0.09781
0.01993	0.09847		0.01972	0.09788		0.01835	0.098		0.0183	0.10488		0.01729	0.0979		0.01716	0.09803		0.01736	0.09803		0.01749	0.09798
0.01998	0.09864		0.0197	0.09806		0.0183	0.09818		0.01828	0.10506		0.01731	0.09807		0.01716	0.09821		0.01731	0.09821		0.01749	0.09816
0.01995	0.09883		0.01975	0.09824		0.01828	0.09836		0.01835	0.10525		0.01734	0.09825		0.01719	0.0984		0.01734	0.0984		0.01749	0.09835
0.01995	0.09902		0.01977	0.09842		0.01835	0.09855		0.0184	0.10544		0.01731	0.09844		0.01726	0.09858		0.01731	0.09858		0.01754	0.09853
0.01998	0.09921		0.01977	0.0986		0.01838	0.09873		0.01845	0.10563		0.01729	0.09862		0.01724	0.09875		0.01736	0.09876		0.01756	0.09871
0.02003	0.0994		0.01985	0.09878		0.0183	0.09891		0.01848	0.10582		0.01739	0.0988		0.01721	0.09895		0.01736	0.09895		0.01759	0.09889
0.02013	0.09959		0.01985	0.09896		0.01843	0.09911		0.01848	0.10599		0.01739	0.09899		0.01721	0.09913		0.01739	0.09914		0.01756	0.09908
0.0201	0.09977		0.0199	0.09916		0.01845	0.0993		0.01843	0.10618		0.01741	0.09918		0.01734	0.09933		0.01739	0.09933		0.01756	0.09928
0.02013	0.09995		0.01995	0.09935		0.01843	0.09949		0.0185	0.10635		0.01741	0.09938		0.01736	0.09952		0.01741	0.09952		0.01759	0.09947
0.02015	0.10012		0.0201	0.09955		0.01848	0.09967		0.0185	0.10654		0.01746	0.09956		0.01729	0.0997		0.01744	0.09971		0.01764	0.09966
0.02015	0.1003		0.02003	0.09972		0.01853	0.09985		0.01853	0.10673		0.01749	0.09974		0.01729	0.09987		0.01746	0.09988		0.01769	0.09984
0.02015	0.10041		0.02	0.0999		0.0185	0.10002		0.01853	0.10691		0.01749	0.09991		0.01731	0.10005		0.01754	0.10006		0.01762	0.10001
0.02013	0.10042		0.02	0.10007		0.01845	0.1002		0.01858	0.10709		0.01751	0.10009		0.01734	0.10023		0.01756	0.10023		0.01764	0.10019
0.0201	0.10042		0.02005	0.10025		0.01868	0.10038		0.01861	0.10727		0.01749	0.10027		0.01734	0.10042		0.01756	0.10042		0.01762	0.10037
0.0201	0.10041		0.0201	0.10044		0.01868	0.10057		0.01863	0.10744		0.01749	0.10045		0.01739	0.1006		0.01754	0.10061		0.01764	0.10056
0.02013	0.10038		0.02018	0.10063		0.01858	0.10075		0.01866	0.10761		0.01749	0.10064		0.01744	0.10079		0.01756	0.10079		0.01774	0.10075
0.02008	0.10029		0.02023	0.10081		0.01863	0.10094		0.01858	0.10779		0.01756	0.10083		0.01751	0.10097		0.01756	0.10097		0.01779	0.10093
0.02003	0.10021		0.02026	0.101		0.01866	0.10111		0.01861	0.10796		0.01756	0.10101		0.01751	0.10114		0.01754	0.10115		0.01777	0.1011
0.02003	0.09988		0.02026	0.10116		0.01861	0.10128		0.01866	0.10815		0.01756	0.10119		0.01744	0.10131		0.01759	0.10132		0.01777	0.10127
0.01998	0.09954		0.02023	0.10134		0.01868	0.10146		0.01863	0.10833		0.01759	0.10135		0.01746	0.10149		0.01764	0.10149		0.01777	0.10144
0.0199	0.09941		0.02033	0.10151		0.01871	0.10163		0.01863	0.10852		0.01762	0.10152		0.01746	0.10167		0.01764	0.10167		0.01779	0.10163
0.01975	0.09922		0.02033	0.10169		0.01866	0.10182		0.01871	0.10871		0.01764	0.10171		0.01751	0.10185		0.01764	0.10186		0.01774	0.10182
0.01957	0.09893		0.02033	0.10187		0.01868	0.10201		0.01876	0.10891		0.01767	0.1019		0.01756	0.10204		0.01767	0.10204		0.01779	0.102
0.01947	0.0986		0.02036	0.10206		0.01873	0.10219		0.01884	0.10911		0.01764	0.10208		0.01762	0.10223		0.01769	0.10223		0.01787	0.10218
0.01927	0.09829		0.02041	0.10224		0.01873	0.10237		0.01881	0.1093		0.01767	0.10226		0.01754	0.10241		0.01769	0.10241		0.01792	0.10236
0.01909	0.09803		0.02038	0.10242		0.01876	0.10256		0.01873	0.10949		0.01774	0.10245		0.01754	0.10259		0.01772	0.1026		0.0179	0.10255
0.01901	0.0978		0.02038	0.10262		0.01881	0.10275		0.01876	0.10966		0.01772	0.10264		0.01762	0.10279		0.01769	0.1028		0.018	0.10274
0.01894	0.0976		0.02051	0.10281		0.01873	0.10295		0.01881	0.10983		0.01777	0.10284		0.01762	0.103		0.01772	0.103		0.018	0.10294
0.01873	0.09743		0.02059	0.10301		0.01886	0.10316		0.01884	0.10999		0.01779	0.10304		0.01764	0.10319		0.01784	0.10319		0.018	0.10314
0.01871	0.09726		0.02049	0.10322		0.01896	0.10335		0.01881	0.11017		0.01777	0.10324		0.01769	0.10338		0.01784	0.10338		0.01795	0.10333
0.01863	0.09708		0.02051	0.10341		0.01889	0.10353		0.01886	0.11034		0.01782	0.10342		0.01772	0.10357		0.0179	0.10356		0.018	0.10351
0.01858	0.09691		0.02059	0.10358		0.01886	0.10371		0.01889	0.11053		0.01779	0.1036		0.01772	0.10373		0.01787	0.10373		0.01802	0.10369
0.01848	0.09672		0.02054	0.10376		0.01894	0.10387		0.01894	0.11071		0.01774	0.10376		0.01767	0.1039		0.01784	0.1039		0.01805	0.10386
0.01833	0.09652		0.02059	0.10393		0.01896	0.10405		0.01896	0.11089		0.01782	0.10394		0.01772	0.10408		0.01787	0.10408		0.0181	0.10404
0.01828	0.09633		0.02064	0.10411		0.01901	0.10423		0.01896	0.11108		0.01787	0.10412		0.01777	0.10426		0.01784	0.10426		0.01807	0.10422
0.01812	0.09614		0.02059	0.10429		0.01904	0.10442		0.01894	0.11128		0.01787	0.1043		0.01772	0.10445		0.01792	0.10445		0.01807	0.1044
0.018	0.09596		0.02064	0.10447		0.01901	0.1046		0.01899	0.11148		0.01787	0.10448		0.01779	0.10462		0.01795	0.10462		0.01805	0.10458
0.01797	0.09578		0.02071	0.10465		0.01904	0.10478		0.01901	0.11168		0.01787	0.10467		0.01777	0.1048		0.01792	0.1048		0.01812	0.10477
0.01795	0.0956		0.02079	0.10483		0.01901	0.10497		0.01906	0.11187		0.01792	0.10485		0.01784	0.10499		0.01792	0.10499		0.01812	0.10495
0.01792	0.09544		0.02079	0.10502		0.01909	0.10515		0.01906	0.11206		0.0179	0.10503		0.01784	0.10517		0.01792	0.10518		0.0182	0.10513
0.0179	0.09526		0.02071	0.1052		0.01909	0.10535		0.01906	0.11223		0.01787	0.10522		0.01784	0.10536		0.01802	0.10537		0.0182	0.10533
0.01777	0.09509		0.02081	0.1054		0.01909	0.10554		0.01904	0.11241		0.01795	0.10541		0.01792	0.10556		0.01797	0.10557		0.01823	0.10552
0.01767	0.09491		0.02084	0.10559		0.01914	0.10572		0.01906	0.11258		0.01795	0.10561		0.01795	0.10574		0.01797	0.10576		0.01823	0.10571
0.01759	0.09474		0.02084	0.10578		0.01906	0.1059		0.01909	0.11277		0.01797	0.10579		0.01787	0.10593		0.018	0.10593		0.01825	0.10589
0.01754	0.09456		0.02081	0.10596		0.01911	0.10608		0.01914	0.11296		0.01805	0.10597		0.01787	0.1061		0.018	0.10611		0.01825	0.10607
0.01749	0.09437		0.02081	0.10614		0.01916	0.10625		0.01916	0.11314		0.01802	0.10615		0.01792	0.10629		0.018	0.10629		0.01828	0.10625
0.01744	0.09418		0.02086	0.10631		0.01916	0.10644		0.01919	0.11332		0.01805	0.10633		0.0179	0.10647		0.01807	0.10647		0.0183	0.10643
0.01736	0.09398		0.02094	0.1065		0.01919	0.10663		0.01924	0.11349		0.01812	0.10652		0.01797	0.10666		0.01818	0.10667		0.0183	0.10662
0.01726	0.09379		0.02094	0.10668		0.01921	0.10681		0.01927	0.11367		0.01807	0.1067		0.01797	0.10685		0.01815	0.10685		0.01828	0.1068
0.01716	0.0936		0.02092	0.10687		0.01921	0.107		0.01924	0.11385		0.01802	0.10689		0.01797	0.10702		0.01818	0.10703		0.0183	0.10699
0.01706	0.09342		0.02097	0.10705		0.01924	0.10717		0.01932	0.11404		0.01812	0.10707		0.01797	0.1072		0.01818	0.10721		0.01833	0.10716
0.01708	0.09324		0.02099	0.10722		0.01929	0.10734		0.01924	0.11422		0.01815	0.10724		0.01802	0.10737		0.01812	0.10738		0.01833	0.10733
0.01698	0.09305		0.02092	0.10739		0.01927	0.10751		0.01921	0.1144		0.01823	0.10741		0.01805	0.10755		0.01815	0.10755		0.01838	0.1075
0.01693	0.09286		0.02094	0.10757		0.01924	0.10768		0.01929	0.11458		0.01818	0.10758		0.01805	0.10771		0.01828	0.10772		0.0184	0.10767
0.01683	0.09267		0.02104	0.10774		0.01929	0.10787		0.01932	0.11476		0.01818	0.10776		0.018	0.10789		0.01823	0.1079		0.01843	0.10785
0.01683	0.09249		0.02102	0.10792		0.01939	0.10805		0.01934	0.11495		0.0182	0.10793		0.01805	0.10807		0.01818	0.10808		0.01845	0.10803
0.01675	0.09231		0.02097	0.1081		0.01939	0.10823		0.01932	0.11515		0.0182	0.10812		0.01812	0.10825		0.01828	0.10826		0.0185	0.10821
0.01665	0.09214		0.02104	0.10829		0.01942	0.10842		0.01939	0.11535		0.01825	0.1083		0.0181	0.10844		0.01833	0.10845		0.01845	0.1084
0.01655	0.09197		0.02104	0.10847		0.01944	0.10861		0.01939	0.11554		0.01825	0.10848		0.01815	0.10863		0.0182	0.10864		0.01845	0.10858
0.0165	0.09179		0.02107	0.10867		0.01939	0.1088		0.01937	0.11572		0.01823	0.10867		0.01818	0.10883		0.0182	0.10884		0.01848	0.10878
0.01647	0.09161		0.02107	0.10886		0.01947	0.109		0.01939	0.11589		0.01825	0.10887		0.01815	0.10903		0.01838	0.10903		0.01848	0.10898
0.01637	0.09142		0.02112	0.10907		0.01947	0.1092		0.01942	0.11606		0.01825	0.10908		0.01815	0.10923		0.01835	0.10923		0.01848	0.10919
0.01637	0.09124		0.02109	0.10927		0.01949	0.10939		0.01942	0.11623		0.0183	0.10927		0.01818	0.10942		0.01833	0.10942		0.0185	0.10938
0.01632	0.09105		0.02117	0.10945		0.01952	0.10957		0.01947	0.1164		0.01825	0.10946		0.01828	0.1096		0.01843	0.1096		0.01853	0.10955
0.0162	0.09086		0.02122	0.10963		0.01949	0.10974		0.01952	0.11658		0.01833	0.10964		0.01823	0.10976		0.01835	0.10977		0.01856	0.10973
0.0162	0.09066		0.0212	0.10979		0.01952	0.10991		0.01944	0.11675		0.0184	0.1098		0.01825	0.10993		0.01835	0.10993		0.01858	0.10989
0.01614	0.09046		0.02122	0.10995		0.01952	0.11008		0.01942	0.11693		0.01838	0.10997		0.01823	0.1101		0.0184	0.1101		0.01861	0.11006
0.01604	0.09026		0.02117	0.11013		0.0196	0.11025		0.01952	0.11711		0.01845	0.11014		0.01828	0.11028		0.01845	0.11028		0.01856	0.11023
0.01604	0.09006		0.02117	0.11031		0.01957	0.11043		0.01947	0.1173		0.0185	0.11031		0.01833	0.11046		0.01843	0.11046		0.01858	0.11042
0.01597	0.08987		0.02125	0.11048		0.01962	0.11062		0.01957	0.11749		0.01843	0.1105		0.01833	0.11064		0.01838	0.11064		0.01863	0.1106
0.01589	0.08968		0.02132	0.11067		0.01967	0.1108		0.01955	0.11769		0.01848	0.11068		0.01835	0.11083		0.01848	0.11083		0.01863	0.11078
0.01584	0.08951		0.02135	0.11085		0.01972	0.11098		0.0196	0.11789		0.01853	0.11086		0.0183	0.11101		0.0185	0.11101		0.01866	0.11096
0.01579	0.08934		0.02132	0.11103		0.01972	0.11118		0.01955	0.11808		0.0185	0.11105		0.01833	0.1112		0.01856	0.11121		0.01868	0.11116
0.01574	0.08917		0.02137	0.11123		0.01967	0.11138		0.01957	0.11826		0.01853	0.11125		0.0184	0.1114		0.01861	0.1114		0.01871	0.11135
0.01569	0.089		0.0214	0.11143		0.01972	0.11157		0.01965	0.11845		0.01858	0.11145		0.0184	0.1116		0.01858	0.1116		0.01876	0.11155
0.01566	0.08883		0.02137	0.11163		0.0197	0.11176		0.0196	0.11863		0.01853	0.11165		0.01848	0.11179		0.01856	0.1118		0.01876	0.11175
0.01561	0.08865		0.02142	0.11182		0.0197	0.11196		0.01965	0.11881		0.01856	0.11184		0.0184	0.11198		0.01856	0.11198		0.01881	0.11194
0.01551	0.08847		0.02145	0.11201		0.01977	0.11214		0.01967	0.119		0.01861	0.11202		0.01845	0.11216		0.01858	0.11217		0.01884	0.11212
0.01548	0.0883		0.02135	0.11219		0.01975	0.11231		0.0197	0.11918		0.01861	0.1122		0.0185	0.11234		0.01856	0.11234		0.01886	0.1123
0.01536	0.08811		0.0214	0.11237		0.01983	0.11249		0.01975	0.11936		0.01866	0.11238		0.01848	0.11252		0.01868	0.11252		0.01889	0.11247
0.01533	0.08792		0.02148	0.11255		0.01983	0.11267		0.01965	0.11955		0.01858	0.11256		0.01858	0.1127		0.01863	0.1127		0.01884	0.11266
0.01533	0.08774		0.0215	0.11273		0.01985	0.11286		0.0197	0.11972		0.01861	0.11274		0.01856	0.11289		0.01861	0.11289		0.01891	0.11284
0.01531	0.08756		0.02153	0.11292		0.01993	0.11305		0.01975	0.1199		0.01866	0.11293		0.01853	0.11307		0.01861	0.11307		0.01891	0.11302
0.01523	0.08738		0.02148	0.1131		0.01993	0.11322		0.0197	0.12008		0.01868	0.11311		0.01853	0.11324		0.01861	0.11325		0.01894	0.11321
0.01518	0.0872		0.02153	0.11327		0.0199	0.1134		0.01977	0.12026		0.01871	0.11329		0.01863	0.11342		0.01873	0.11343		0.01889	0.11338
0.0151	0.08702		0.02153	0.11345		0.01993	0.11357		0.01977	0.12045		0.01868	0.11347		0.01866	0.1136		0.01878	0.1136		0.01894	0.11356
0.01508	0.08684		0.02155	0.11363		0.0199	0.11375		0.0198	0.12064		0.01871	0.11365		0.01861	0.11378		0.01873	0.11379		0.01891	0.11374
0.01498	0.08664		0.02158	0.1138		0.01985	0.11393		0.01985	0.12082		0.01873	0.11383		0.01858	0.11396		0.01871	0.11397		0.01901	0.11392
0.015	0.08645		0.0216	0.11399		0.01998	0.11412		0.01987	0.12101		0.01881	0.11401		0.01873	0.11415		0.01878	0.11415		0.01906	0.1141
0.01493	0.08627		0.02163	0.11418		0.02005	0.1143		0.01985	0.1212		0.01878	0.1142		0.01871	0.11433		0.01881	0.11434		0.01904	0.11429
0.01483	0.08609		0.02163	0.11436		0.02005	0.11448		0.0199	0.1214		0.01881	0.11437		0.01871	0.11451		0.01884	0.11451		0.01904	0.11447
0.01483	0.08591		0.02158	0.11453		0.02005	0.11467		0.01993	0.12158		0.01889	0.11456		0.01873	0.11469		0.01884	0.11469		0.01909	0.11465
0.01483	0.08574		0.0216	0.11472		0.02008	0.11485		0.01993	0.12176		0.01884	0.11473		0.01871	0.11488		0.01884	0.11488		0.01906	0.11484
0.0147	0.08555		0.02163	0.11491		0.0201	0.11504		0.01987	0.12193		0.01884	0.11492		0.01876	0.11508		0.01884	0.11507		0.01909	0.11502
0.01467	0.08537		0.0216	0.1151		0.0201	0.11524		0.01995	0.12209		0.01884	0.11511		0.01878	0.11527		0.01891	0.11527		0.01914	0.11523
0.01467	0.08519		0.02163	0.1153		0.02013	0.11544		0.02005	0.12226		0.01886	0.11531		0.01881	0.11546		0.01896	0.11546		0.01911	0.11542
0.01452	0.085		0.02168	0.11549		0.0201	0.11562		0.01993	0.12244		0.01886	0.1155		0.01876	0.11565		0.01896	0.11565		0.01906	0.11561
0.01444	0.08482		0.02168	0.11567		0.0201	0.11579		0.01993	0.12262		0.01889	0.11568		0.01884	0.11583		0.01896	0.11582		0.01914	0.11579
0.01444	0.08464		0.02175	0.11585		0.02015	0.11596		0.02005	0.1228		0.01894	0.11586		0.01889	0.116		0.01896	0.11599		0.01919	0.11596
0.01444	0.08445		0.02178	0.11601		0.02013	0.11613		0.02008	0.12297		0.01899	0.11603		0.01886	0.11616		0.01899	0.11616		0.01914	0.11612
0.01434	0.08425		0.02178	0.11618		0.02015	0.11631		0.02003	0.12316		0.01901	0.1162		0.01889	0.11634		0.01896	0.11634		0.01916	0.11629
0.01432	0.08404		0.02173	0.11636		0.02018	0.11648		0.0201	0.12335		0.01901	0.11637		0.01889	0.11651		0.01906	0.11651		0.01921	0.11647
0.01424	0.08385		0.02175	0.11654		0.02015	0.11666		0.0201	0.12354		0.01896	0.11656		0.01891	0.11669		0.01896	0.11669		0.01919	0.11664
0.01414	0.08367		0.0218	0.11672		0.02021	0.11684		0.02008	0.12374		0.01901	0.11673		0.01891	0.11686		0.01899	0.11686		0.01919	0.11683
0.01409	0.08349		0.02183	0.11689		0.02023	0.11702		0.02013	0.12393		0.01909	0.11691		0.01896	0.11705		0.01909	0.11705		0.01927	0.117
0.01404	0.08332		0.02183	0.11707		0.02023	0.1172		0.02018	0.12412		0.01909	0.11709		0.01896	0.11723		0.01911	0.11723		0.01921	0.11718
0.01396	0.08314		0.02191	0.11725		0.02023	0.11739		0.02021	0.12431		0.01901	0.11727		0.01896	0.11741		0.01909	0.11742		0.01921	0.11737
0.01396	0.08297		0.02193	0.11744		0.02026	0.11759		0.02023	0.12448		0.01909	0.11746		0.01901	0.11762		0.01914	0.11762		0.01934	0.11757
0.01389	0.08278		0.02186	0.11764		0.02031	0.11779		0.02021	0.12465		0.01911	0.11766		0.01899	0.11782		0.01916	0.11782		0.01939	0.11777
0.01389	0.08262		0.02193	0.11784		0.02033	0.11798		0.02018	0.12484		0.01914	0.11786		0.01899	0.11801		0.01916	0.11801		0.01937	0.11796
0.01381	0.08243		0.02193	0.11804		0.02036	0.11817		0.02023	0.12502		0.01919	0.11806		0.01904	0.1182		0.01919	0.1182		0.01944	0.11815
0.01376	0.08225		0.02188	0.11823		0.02041	0.11835		0.02026	0.1252		0.01919	0.11824		0.01911	0.11838		0.01921	0.11839		0.01942	0.11834
0.01371	0.08207		0.02191	0.11841		0.02038	0.11853		0.02028	0.12538		0.01916	0.11842		0.01909	0.11856		0.01919	0.11856		0.01944	0.11851
0.01366	0.08188		0.02201	0.11858		0.02038	0.11872		0.02031	0.12557		0.01919	0.11861		0.01914	0.11874		0.01916	0.11875		0.01947	0.1187
0.01361	0.08169		0.02191	0.11878		0.02041	0.1189		0.02033	0.12575		0.01914	0.11879		0.01909	0.11893		0.01921	0.11894		0.01942	0.11889
0.01353	0.08151		0.02191	0.11897		0.02043	0.11909		0.02036	0.12594		0.01921	0.11898		0.01911	0.11912		0.01921	0.11912		0.01944	0.11908
0.01348	0.08133		0.02196	0.11915		0.02049	0.11927		0.02033	0.12613		0.01927	0.11916		0.01916	0.1193		0.01921	0.1193		0.01957	0.11926
0.01343	0.08115		0.02196	0.11933		0.02049	0.11945		0.02033	0.12632		0.01927	0.11934		0.01914	0.11948		0.01927	0.11948		0.01952	0.11944
0.01343	0.08097		0.02198	0.11951		0.02046	0.11963		0.02036	0.12651		0.01921	0.11952		0.01914	0.11965		0.01934	0.11965		0.01947	0.11961
0.01338	0.08078		0.02203	0.11968		0.02043	0.1198		0.02036	0.12669		0.01937	0.11969		0.01916	0.11983		0.01929	0.11984		0.01955	0.11979
0.0133	0.08059		0.02206	0.11986		0.02049	0.11998		0.02046	0.12688		0.01932	0.11987		0.01921	0.12001		0.01934	0.12001		0.01955	0.11997
0.0132	0.08041		0.02201	0.12004		0.02049	0.12017		0.02049	0.12707		0.01929	0.12006		0.01921	0.1202		0.01937	0.1202		0.01957	0.12015
0.01315	0.08023		0.02208	0.12022		0.02056	0.12035		0.02046	0.12725		0.01929	0.12024		0.01924	0.12038		0.01937	0.12038		0.0196	0.12034
0.01317	0.08006		0.02208	0.12041		0.02059	0.12053		0.02046	0.12745		0.01937	0.12042		0.01924	0.12056		0.01937	0.12056		0.0196	0.12052
0.0131	0.07989		0.02211	0.12059		0.02061	0.12072		0.02051	0.12764		0.01932	0.12061		0.01924	0.12075		0.01939	0.12075		0.0196	0.1207
0.01307	0.07971		0.02214	0.12078		0.02061	0.12091		0.02051	0.12782		0.01934	0.12079		0.01921	0.12094		0.01944	0.12094		0.0196	0.12089
0.013	0.07953		0.02216	0.12096		0.02059	0.1211		0.02051	0.12799		0.01937	0.12098		0.01937	0.12113		0.01942	0.12113		0.01965	0.12108
0.01297	0.07935		0.02216	0.12116		0.02059	0.1213		0.02051	0.12817		0.01934	0.12117		0.01932	0.12133		0.01942	0.12133		0.01967	0.12128
0.01297	0.07916		0.02221	0.12135		0.02061	0.12149		0.02059	0.12834		0.01939	0.12137		0.01934	0.12152		0.01944	0.12152		0.01972	0.12147
0.01292	0.07898		0.02226	0.12154		0.02061	0.12167		0.02056	0.12851		0.01947	0.12155		0.01939	0.1217		0.01947	0.12169		0.01972	0.12165
0.0129	0.0788		0.02219	0.12171		0.02064	0.12184		0.02056	0.12869		0.01949	0.12174		0.01937	0.12187		0.01957	0.12187		0.01972	0.12183
0.01279	0.07862		0.02224	0.12189		0.02066	0.12201		0.02054	0.12886		0.01949	0.1219		0.01934	0.12204		0.01952	0.12204		0.01983	0.12199
0.01277	0.07842		0.02221	0.12206		0.02076	0.12218		0.02059	0.12904		0.01952	0.12207		0.01937	0.1222		0.01939	0.1222		0.01985	0.12216
0.01274	0.07822		0.02226	0.12223		0.02074	0.12234		0.02059	0.12922		0.01947	0.12224		0.01939	0.12237		0.01955	0.12236		0.0198	0.12233
0.01272	0.07802		0.02226	0.12239		0.02071	0.12252		0.02069	0.12939		0.01944	0.12241		0.01942	0.12255		0.01957	0.12255		0.01977	0.12251
0.01262	0.07782		0.02229	0.12258		0.02076	0.1227		0.02071	0.12957		0.01949	0.12259		0.01942	0.12273		0.01955	0.12273		0.0198	0.12268
0.01262	0.07764		0.02231	0.12275		0.02074	0.12288		0.02071	0.12977		0.01955	0.12277		0.01944	0.12291		0.01967	0.12291		0.01985	0.12286
0.01259	0.07746		0.02224	0.12293		0.02071	0.12306		0.02069	0.12997		0.01957	0.12295		0.01947	0.12308		0.01962	0.12309		0.01985	0.12305
0.01251	0.07729		0.02229	0.12311		0.02079	0.12324		0.02074	0.13016		0.0196	0.12313		0.01949	0.12327		0.0196	0.12327		0.01985	0.12323
0.01249	0.07711		0.02236	0.1233		0.02081	0.12344		0.02071	0.13034		0.0196	0.12331		0.01949	0.12346		0.01972	0.12346		0.01985	0.12342
0.01239	0.07693		0.02241	0.12349		0.02081	0.12363		0.02074	0.13052		0.01957	0.1235		0.01952	0.12365		0.01972	0.12366		0.0199	0.12361
0.01234	0.07675		0.02241	0.12369		0.02092	0.12383		0.02071	0.1307		0.01962	0.1237		0.01957	0.12385		0.01965	0.12386		0.01993	0.12381
0.01236	0.07656		0.02246	0.12389		0.02089	0.12402		0.02074	0.13089		0.01967	0.1239		0.01962	0.12404		0.0197	0.12405		0.0199	0.12401
0.01239	0.07639		0.02246	0.12409		0.02086	0.1242		0.02079	0.13107		0.01975	0.12409		0.01965	0.12423		0.01972	0.12424		0.01993	0.12419
0.01229	0.0762		0.02251	0.12426		0.02089	0.12438		0.02081	0.13126		0.01967	0.12428		0.01955	0.12442		0.01967	0.12442		0.01998	0.12437
0.01224	0.07602		0.02246	0.12444		0.02099	0.12456		0.02076	0.13144		0.01965	0.12445		0.01957	0.12459		0.0197	0.12459		0.01998	0.12455
0.01218	0.07584		0.02246	0.12462		0.02094	0.12474		0.02079	0.13161		0.0197	0.12463		0.01965	0.12477		0.01983	0.12477		0.02	0.12473
0.01218	0.07565		0.02251	0.12479		0.02094	0.12492		0.02086	0.13179		0.01972	0.12481		0.0196	0.12495		0.01972	0.12495		0.02	0.12491
0.01208	0.07546		0.02254	0.12497		0.02099	0.12511		0.02092	0.13196		0.01983	0.125		0.01965	0.12513		0.01977	0.12514		0.01998	0.1251
0.01203	0.07527		0.02254	0.12516		0.02102	0.12529		0.02089	0.13215		0.01985	0.12519		0.0197	0.12533		0.01985	0.12532		0.02	0.12528
0.01203	0.07509		0.02251	0.12535		0.02102	0.12547		0.02092	0.13234		0.01977	0.12537		0.01967	0.1255		0.01983	0.1255		0.02003	0.12546
0.01201	0.07491		0.02257	0.12553		0.02104	0.12565		0.02092	0.13253		0.01985	0.12555		0.0197	0.12568		0.01985	0.12568		0.02003	0.12565
0.01196	0.07473		0.02264	0.12571		0.02107	0.12584		0.02092	0.13273		0.01983	0.12573		0.0197	0.12587		0.01998	0.12587		0.02008	0.12583
0.0119	0.07454		0.02264	0.1259		0.02107	0.12602		0.02094	0.13291		0.0198	0.12591		0.01972	0.12606		0.01993	0.12606		0.02008	0.12601
0.01193	0.07436		0.02264	0.12608		0.02107	0.12621		0.02097	0.1331		0.01985	0.1261		0.01977	0.12625		0.01987	0.12625		0.02005	0.1262
0.01185	0.07418		0.02264	0.12628		0.02114	0.1264		0.02102	0.1333		0.01985	0.12629		0.01975	0.12644		0.01993	0.12644		0.0201	0.12639
0.01183	0.074		0.02269	0.12646		0.02117	0.12658		0.02104	0.13349		0.0199	0.12648		0.0198	0.12662		0.02	0.12663		0.02015	0.12658
0.01175	0.07382		0.02272	0.12665		0.02117	0.12678		0.02102	0.13368		0.01993	0.12667		0.0198	0.1268		0.01993	0.12681		0.02013	0.12676
0.0117	0.07365		0.02264	0.12684		0.0212	0.12696		0.02099	0.13387		0.01993	0.12685		0.0198	0.12699		0.01998	0.127		0.02021	0.12695
0.0117	0.07346		0.02267	0.12702		0.02117	0.12715		0.02107	0.13404		0.01995	0.12703		0.01983	0.12718		0.02003	0.12719		0.02026	0.12713
0.01165	0.07329		0.02272	0.12721		0.02122	0.12734		0.02107	0.13421		0.01998	0.12722		0.0199	0.12737		0.02003	0.12738		0.02026	0.12733
0.01165	0.07311		0.02274	0.1274		0.0213	0.12754		0.02104	0.13438		0.0199	0.12741		0.0199	0.12756		0.02	0.12757		0.02023	0.12752
0.01163	0.07293		0.02277	0.12759		0.02127	0.12772		0.02104	0.13456		0.01995	0.12761		0.01993	0.12775		0.02003	0.12776		0.02026	0.12771
0.0116	0.07275		0.02272	0.12778		0.02125	0.1279		0.02112	0.13473		0.02005	0.12779		0.01985	0.12793		0.0201	0.12793		0.02026	0.12789
0.01153	0.07257		0.02279	0.12796		0.0213	0.12808		0.02107	0.13491		0.02005	0.12797		0.0199	0.12809		0.02008	0.1281		0.02031	0.12806
0.01142	0.07238		0.02279	0.12812		0.02132	0.12825		0.02109	0.13509		0.01998	0.12814		0.01993	0.12827		0.02005	0.12827		0.02031	0.12823
0.01137	0.07219		0.02282	0.12829		0.02132	0.12842		0.02117	0.13527		0.02008	0.12831		0.01993	0.12844		0.02015	0.12844		0.02031	0.1284
0.01137	0.07199		0.02282	0.12847		0.02137	0.12859		0.02125	0.13545		0.02015	0.12848		0.01993	0.12862		0.02018	0.12862		0.02031	0.12858
0.01132	0.0718		0.02282	0.12864		0.02135	0.12877		0.02125	0.13563		0.02005	0.12866		0.01998	0.12879		0.02018	0.1288		0.02036	0.12875
0.01125	0.07162		0.02287	0.12882		0.0214	0.12895		0.02114	0.13582		0.02008	0.12884		0.02003	0.12897		0.02015	0.12897		0.02036	0.12893
0.01127	0.07144		0.02292	0.12899		0.02145	0.12911		0.0212	0.13602		0.0201	0.12901		0.02005	0.12914		0.02015	0.12914		0.02038	0.12911
0.01125	0.07126		0.02285	0.12916		0.02145	0.1293		0.02125	0.13621		0.02018	0.12918		0.0201	0.12932		0.02018	0.12933		0.02038	0.12928
0.01122	0.07108		0.02282	0.12935		0.02148	0.12947		0.02127	0.1364		0.02021	0.12936		0.02003	0.12951		0.02026	0.12951		0.02046	0.12946
0.01119	0.07089		0.02292	0.12953		0.02148	0.12967		0.02132	0.13656		0.02015	0.12955		0.02008	0.1297		0.02018	0.1297		0.02041	0.12965
0.01117	0.07071		0.02297	0.12972		0.02145	0.12986		0.02132	0.13675		0.02013	0.12974		0.02013	0.1299		0.02018	0.1299		0.02046	0.12985
0.01114	0.07053		0.02305	0.12992		0.0215	0.13006		0.02135	0.13692		0.02018	0.12994		0.0201	0.13009		0.02031	0.13009		0.02051	0.13004
0.01107	0.07035		0.023	0.13011		0.02153	0.13025		0.0214	0.1371		0.02028	0.13013		0.02005	0.13028		0.02028	0.13028		0.02054	0.13023
0.01104	0.07018		0.02302	0.1303		0.0215	0.13043		0.0214	0.13728		0.02023	0.13031		0.02013	0.13045		0.02026	0.13046		0.02049	0.13041
0.01099	0.06999		0.02305	0.13047		0.0215	0.13061		0.02145	0.13746		0.02023	0.13049		0.02015	0.13064		0.02028	0.13064		0.02051	0.13059
0.01097	0.0698		0.02305	0.13066		0.0215	0.13079		0.0214	0.13764		0.02023	0.13067		0.02015	0.13082		0.02028	0.13082		0.02059	0.13078
0.01091	0.06961		0.02307	0.13084		0.0216	0.13098		0.0214	0.13782		0.02028	0.13086		0.02018	0.131		0.02036	0.13101		0.02056	0.13096
0.01091	0.06942		0.02305	0.13103		0.0216	0.13116		0.02137	0.13801		0.02028	0.13105		0.02018	0.13119		0.02043	0.13119		0.02059	0.13115
0.01089	0.06923		0.02305	0.13122		0.02158	0.13135		0.02145	0.13819		0.02031	0.13123		0.02018	0.13137		0.02038	0.13138		0.02054	0.13133
0.01079	0.06905		0.02313	0.1314		0.0216	0.13152		0.0215	0.13838		0.02031	0.13141		0.02021	0.13155		0.02036	0.13155		0.02054	0.13151
0.01084	0.06886		0.02313	0.13157		0.02163	0.13169		0.02153	0.13857		0.02031	0.13158		0.02028	0.13172		0.02036	0.13172		0.02059	0.13168
0.01084	0.06868		0.02315	0.13174		0.02168	0.13186		0.02145	0.13875		0.02031	0.13176		0.02031	0.13189		0.02038	0.1319		0.02066	0.13185
0.01076	0.0685		0.02313	0.13192		0.02165	0.13204		0.0215	0.13894		0.02033	0.13193		0.02026	0.13207		0.02041	0.13207		0.02064	0.13203
0.01069	0.06831		0.02315	0.1321		0.02168	0.13223		0.02155	0.13912		0.02041	0.13211		0.02028	0.13226		0.02051	0.13226		0.02064	0.13222
0.01064	0.06812		0.02323	0.13229		0.02178	0.13242		0.02158	0.1393		0.02046	0.1323		0.02036	0.13245		0.02054	0.13245		0.02069	0.13241
0.01066	0.06794		0.02318	0.13248		0.0218	0.13262		0.0216	0.13949		0.02043	0.1325		0.02036	0.13264		0.02056	0.13264		0.02071	0.13261
0.01064	0.06776		0.02315	0.13267		0.02178	0.1328		0.02165	0.13969		0.02046	0.13269		0.02031	0.13284		0.02056	0.13284		0.02074	0.13279
0.01054	0.06759		0.0232	0.13286		0.0218	0.133		0.02158	0.13988		0.02049	0.13288		0.02031	0.13302		0.02049	0.13302		0.02074	0.13298
0.01054	0.06741		0.02323	0.13305		0.02183	0.13319		0.02158	0.14007		0.02051	0.13307		0.02038	0.13322		0.02056	0.13322		0.02074	0.13317
0.01054	0.06723		0.02328	0.13324		0.02183	0.13338		0.02165	0.14025		0.02051	0.13326		0.02041	0.13341		0.02061	0.13341		0.02079	0.13336
0.01054	0.06705		0.02335	0.13344		0.02186	0.13357		0.0217	0.14042		0.02056	0.13346		0.02041	0.1336		0.02056	0.13361		0.02081	0.13356
0.01048	0.06687		0.02335	0.13363		0.02191	0.13377		0.02168	0.1406		0.02059	0.13365		0.02043	0.13379		0.02064	0.1338		0.02079	0.13376
0.01043	0.06669		0.02333	0.13382		0.02196	0.13395		0.0217	0.14078		0.02059	0.13385		0.02046	0.13398		0.02069	0.13398		0.02079	0.13394
0.01041	0.06651		0.02338	0.134		0.02196	0.13413		0.0217	0.14097		0.02059	0.13402		0.02046	0.13415		0.02069	0.13416		0.02086	0.13411
0.01041	0.06632		0.02335	0.13418		0.02191	0.1343		0.02165	0.14115		0.02061	0.1342		0.02049	0.13432		0.02066	0.13433		0.02092	0.13429
0.01033	0.06612		0.02335	0.13435		0.02193	0.13447		0.0217	0.14133		0.02066	0.13436		0.02046	0.1345		0.02069	0.1345		0.02084	0.13445
0.01033	0.06593		0.02335	0.13453		0.02198	0.13464		0.02175	0.14151		0.02064	0.13453		0.02051	0.13467		0.02076	0.13467		0.02086	0.13463
0.01033	0.06574		0.02335	0.1347		0.02198	0.13483		0.02175	0.14169		0.02066	0.13471		0.02051	0.13485		0.02074	0.13485		0.02092	0.1348
0.01023	0.06557		0.02338	0.13488		0.02201	0.135		0.02175	0.14187		0.02066	0.13489		0.02051	0.13502		0.02071	0.13503		0.02094	0.13498
0.01018	0.06539		0.02345	0.13505		0.02198	0.13518		0.02173	0.14207		0.02069	0.13507		0.02054	0.1352		0.02076	0.13521		0.02097	0.13516
0.01015	0.06522		0.02343	0.13523		0.02198	0.13535		0.02183	0.14225		0.02069	0.13524		0.02061	0.13538		0.02086	0.13538		0.02094	0.13534
0.01013	0.06504		0.02348	0.1354		0.02201	0.13554		0.02188	0.14245		0.02071	0.13542		0.02059	0.13556		0.02084	0.13557		0.02099	0.13552
0.01013	0.06486		0.02348	0.13559		0.02206	0.13573		0.02191	0.14262		0.02076	0.13561		0.02059	0.13575		0.02086	0.13576		0.02099	0.13571
0.01008	0.06468		0.02348	0.13578		0.02201	0.13592		0.02188	0.1428		0.02074	0.13579		0.02064	0.13595		0.02081	0.13595		0.02097	0.1359
0.01005	0.06451		0.02351	0.13597		0.02208	0.13611		0.02188	0.14298		0.02079	0.13599		0.02064	0.13614		0.02081	0.13614		0.02102	0.13609
0.01003	0.06432		0.02353	0.13616		0.02219	0.13629		0.02198	0.14316		0.02076	0.13618		0.02064	0.13632		0.02084	0.13633		0.02094	0.13628
0.01	0.06415		0.02356	0.13634		0.02221	0.13647		0.02196	0.14335		0.02079	0.13636		0.02071	0.13651		0.02084	0.13651		0.02107	0.13646
0.00998	0.06396		0.02358	0.13652		0.02216	0.13665		0.02193	0.14353		0.02081	0.13654		0.02069	0.13667		0.02081	0.13668		0.02114	0.13664
0.00995	0.06378		0.02353	0.13669		0.02226	0.13683		0.02193	0.14371		0.02081	0.13672		0.02066	0.13685		0.02086	0.13685		0.02114	0.13681
0.00988	0.06358		0.02358	0.13688		0.02226	0.137		0.02201	0.14389		0.02081	0.13689		0.02071	0.13702		0.02094	0.13702		0.02114	0.13699
0.00985	0.06339		0.02358	0.13705		0.02224	0.13719		0.02203	0.14406		0.02084	0.13707		0.02069	0.13721		0.02092	0.13722		0.02117	0.13717
0.00977	0.06321		0.02356	0.13724		0.02224	0.13737		0.02201	0.14424		0.02089	0.13725		0.02069	0.13739		0.02097	0.1374		0.02114	0.13735
0.0098	0.06302		0.02366	0.13742		0.02229	0.13755		0.02201	0.14442		0.02089	0.13744		0.02076	0.13757		0.02102	0.13758		0.02114	0.13753
0.0098	0.06284		0.02366	0.1376		0.02229	0.13773		0.02201	0.14461		0.02089	0.13762		0.02081	0.13775		0.02094	0.13776		0.02117	0.13771
0.0098	0.06266		0.02363	0.13778		0.02226	0.1379		0.02201	0.1448		0.02094	0.13779		0.02081	0.13793		0.02099	0.13794		0.02114	0.13789
0.00977	0.06247		0.02368	0.13796		0.02229	0.13809		0.02206	0.14498		0.02094	0.13798		0.02084	0.13812		0.02104	0.13812		0.02122	0.13807
0.00975	0.06228		0.02368	0.13815		0.02236	0.13828		0.02211	0.14516		0.02094	0.13816		0.02089	0.13831		0.02097	0.13831		0.02125	0.13826
0.00967	0.06209		0.02371	0.13834		0.02236	0.13847		0.02211	0.14535		0.02099	0.13835		0.02084	0.1385		0.02102	0.1385		0.02117	0.13845
0.00965	0.0619		0.02379	0.13853		0.02236	0.13866		0.02214	0.14555		0.02094	0.13854		0.02081	0.13869		0.02114	0.13868		0.02125	0.13864
0.00965	0.06172		0.02379	0.13872		0.02236	0.13884		0.02214	0.14574		0.02097	0.13872		0.02086	0.13887		0.02107	0.13886		0.02127	0.13882
0.00954	0.06155		0.02376	0.1389		0.02241	0.13902		0.02219	0.14593		0.02099	0.13891		0.02084	0.13905		0.02097	0.13905		0.02132	0.139
0.00952	0.06137		0.02376	0.13908		0.02239	0.13921		0.02221	0.14611		0.02102	0.13909		0.02092	0.13924		0.02109	0.13923		0.02132	0.13919
0.00957	0.06119		0.02384	0.13927		0.02246	0.13939		0.02224	0.14629		0.02107	0.13927		0.02092	0.13942		0.02112	0.13942		0.02132	0.13938
0.00954	0.061		0.02384	0.13945		0.02249	0.13959		0.02221	0.14645		0.02104	0.13946		0.02094	0.13962		0.02099	0.13962		0.02132	0.13957
0.00949	0.06082		0.02386	0.13965		0.02246	0.13978		0.02224	0.14663		0.02104	0.13966		0.02099	0.13981		0.02112	0.13981		0.02132	0.13976
0.00939	0.06063		0.02396	0.13984		0.02249	0.13998		0.02226	0.1468		0.02112	0.13985		0.02102	0.13999		0.02122	0.14		0.0214	0.13996
0.00944	0.06045		0.02389	0.14003		0.02254	0.14016		0.02226	0.14699		0.02114	0.14004		0.02097	0.14017		0.02117	0.14018		0.02145	0.14013
0.00942	0.06025		0.02391	0.1402		0.02257	0.14034		0.02229	0.14717		0.02112	0.14022		0.02094	0.14035		0.02117	0.14036		0.0214	0.14031
0.00942	0.06006		0.02399	0.14039		0.02259	0.14051		0.02229	0.14735		0.02109	0.1404		0.02099	0.14053		0.02125	0.14053		0.0214	0.14049
0.00939	0.05986		0.02396	0.14056		0.02259	0.14069		0.02234	0.14754		0.02114	0.14057		0.02107	0.14071		0.0212	0.14072		0.02145	0.14067
0.00932	0.05968		0.02394	0.14074		0.02262	0.14087		0.02236	0.14773		0.02117	0.14075		0.02104	0.14089		0.02125	0.14091		0.02142	0.14086
0.00929	0.05949		0.02399	0.14093		0.02262	0.14105		0.02239	0.14792		0.02122	0.14095		0.02114	0.14108		0.02127	0.14109		0.0214	0.14104
0.00926	0.05932		0.02401	0.14111		0.02262	0.14124		0.02244	0.14812		0.02127	0.14113		0.02122	0.14126		0.02127	0.14127		0.02142	0.14122
0.00929	0.05914		0.02396	0.1413		0.02264	0.14141		0.02241	0.14831		0.02122	0.14131		0.02114	0.14144		0.02122	0.14145		0.02148	0.14141
0.00921	0.05897		0.02399	0.14147		0.02267	0.1416		0.02246	0.14851		0.0212	0.14149		0.02114	0.14162		0.0213	0.14162		0.02148	0.14158
0.00924	0.0588		0.02401	0.14165		0.02272	0.14178		0.02244	0.14869		0.0212	0.14167		0.0212	0.14181		0.02135	0.14182		0.0215	0.14176
0.00921	0.05862		0.02404	0.14184		0.02279	0.14197		0.02246	0.14886		0.02125	0.14185		0.02114	0.142		0.0213	0.142		0.02155	0.14195
0.00919	0.05845		0.02404	0.14203		0.02277	0.14217		0.02249	0.14904		0.02127	0.14204		0.02117	0.14219		0.0213	0.14219		0.0216	0.14214
0.00911	0.05827		0.02404	0.14222		0.02277	0.14236		0.02249	0.14922		0.0213	0.14223		0.02122	0.14238		0.0214	0.14238		0.02158	0.14233
0.00906	0.05809		0.02411	0.1424		0.02272	0.14254		0.02249	0.1494		0.02135	0.14242		0.02125	0.14256		0.02135	0.14256		0.02155	0.14251
0.00904	0.05791		0.02411	0.14258		0.02282	0.14272		0.02246	0.14958		0.02137	0.1426		0.02127	0.14274		0.0214	0.14275		0.0216	0.14269
0.00909	0.05774		0.02414	0.14277		0.02282	0.14289		0.02246	0.14976		0.0214	0.14278		0.02127	0.14291		0.02145	0.14292		0.0216	0.14287
0.00904	0.05755		0.02416	0.14295		0.02285	0.14307		0.02246	0.14994		0.0214	0.14295		0.02125	0.14309		0.0214	0.1431		0.0216	0.14305
0.00901	0.05735		0.02414	0.14312		0.0229	0.14324		0.02249	0.15012		0.0214	0.14313		0.0212	0.14327		0.02135	0.14328		0.02165	0.14324
0.00899	0.05717		0.02416	0.1433		0.02292	0.14343		0.02257	0.15029		0.0214	0.14332		0.02132	0.14346		0.02148	0.14346		0.02178	0.14342
0.00899	0.05698		0.02422	0.14349		0.02287	0.14361		0.02259	0.15048		0.02158	0.1435		0.02135	0.14364		0.02148	0.14364		0.02173	0.1436
0.00886	0.0568		0.02416	0.14367		0.0229	0.14379		0.02262	0.15067		0.02153	0.14368		0.02127	0.14382		0.02145	0.14382		0.02175	0.14379
0.00883	0.05662		0.02411	0.14385		0.02295	0.14396		0.02257	0.15086		0.0215	0.14386		0.02135	0.14399		0.0215	0.14399		0.02178	0.14396
0.00886	0.05642		0.02416	0.14401		0.02292	0.14415		0.02267	0.15103		0.02158	0.14404		0.02135	0.14417		0.02153	0.14417		0.0217	0.14413
0.00889	0.05623		0.02419	0.1442		0.02292	0.14433		0.02262	0.15121		0.02153	0.14421		0.02137	0.14435		0.02153	0.14435		0.02175	0.14431
0.00883	0.05604		0.02419	0.14438		0.02297	0.14451		0.02269	0.15139		0.02145	0.1444		0.02142	0.14454		0.0216	0.14454		0.02183	0.1445
0.00876	0.05585		0.02429	0.14456		0.023	0.14469		0.02269	0.15157		0.02155	0.14458		0.02142	0.14473		0.0215	0.14473		0.02183	0.14468
0.00871	0.05568		0.02434	0.14475		0.02297	0.14488		0.02269	0.15176		0.02155	0.14477		0.02142	0.14491		0.02153	0.14491		0.02175	0.14487
0.00873	0.05551		0.02432	0.14493		0.02305	0.14506		0.02272	0.15196		0.02155	0.14495		0.0215	0.1451		0.02163	0.1451		0.02186	0.14505
0.00873	0.05534		0.02432	0.14511		0.02302	0.14525		0.02272	0.15215		0.0216	0.14514		0.02155	0.14528		0.02165	0.14529		0.02191	0.14524
0.00871	0.05516		0.02432	0.1453		0.02302	0.14544		0.02269	0.15233		0.02165	0.14533		0.02148	0.14547		0.0216	0.14547		0.02183	0.14543
0.00861	0.05498		0.02434	0.14549		0.0231	0.14563		0.02279	0.1525		0.02165	0.14552		0.02148	0.14566		0.02165	0.14567		0.02188	0.14562
0.00855	0.05479		0.02432	0.14569		0.02307	0.14583		0.02285	0.15267		0.02165	0.14571		0.02155	0.14585		0.0217	0.14586		0.02193	0.14581
0.00863	0.0546		0.02439	0.14588		0.02305	0.14601		0.02285	0.15285		0.02168	0.1459		0.02158	0.14604		0.0216	0.14604		0.02196	0.14599
0.00855	0.05441		0.02442	0.14607		0.02307	0.14619		0.02279	0.15303		0.02168	0.14609		0.0216	0.14622		0.02165	0.14623		0.02198	0.14618
0.00848	0.05422		0.02447	0.14625		0.02307	0.14636		0.02282	0.15322		0.02168	0.14626		0.02158	0.1464		0.02178	0.1464		0.02203	0.14635
0.00855	0.05402		0.0245	0.14642		0.02318	0.14653		0.02285	0.1534		0.02175	0.14643		0.02155	0.14656		0.02173	0.14657		0.02203	0.14653
0.00845	0.05383		0.02444	0.14658		0.0232	0.14671		0.02287	0.15357		0.02175	0.14661		0.02158	0.14674		0.02175	0.14674		0.02198	0.1467
0.0084	0.05363		0.0245	0.14676		0.0232	0.14689		0.0229	0.15375		0.02178	0.14678		0.02163	0.14692		0.02178	0.14692		0.02201	0.14688
0.0084	0.05344		0.0245	0.14695		0.0232	0.14707		0.02292	0.15393		0.0218	0.14696		0.02165	0.14711		0.02183	0.14711		0.02203	0.14706
0.0084	0.05326		0.02444	0.14713		0.02323	0.14725		0.02287	0.15412		0.0218	0.14714		0.02168	0.14729		0.02186	0.14728		0.02203	0.14724
0.00833	0.05308		0.0245	0.14731		0.0232	0.14744		0.02292	0.15431		0.02178	0.14733		0.02168	0.14747		0.02188	0.14746		0.02208	0.14743
0.0083	0.05291		0.02455	0.14749		0.02328	0.14762		0.02297	0.15451		0.02175	0.14751		0.0217	0.14765		0.02186	0.14765		0.02208	0.14761
0.00835	0.05273		0.02452	0.14768		0.0233	0.14781		0.023	0.15469		0.02183	0.1477		0.02175	0.14785		0.02186	0.14785		0.02203	0.1478
0.0083	0.05256		0.02462	0.14787		0.02333	0.148		0.02297	0.15488		0.02188	0.14789		0.02175	0.14804		0.02196	0.14804		0.02208	0.14799
0.00825	0.05238		0.0246	0.14807		0.02325	0.1482		0.02302	0.15506		0.02193	0.14809		0.02178	0.14824		0.02196	0.14824		0.02216	0.14819
0.0082	0.05221		0.02465	0.14827		0.02333	0.1484		0.02302	0.15524		0.02191	0.14829		0.0217	0.14843		0.02186	0.14843		0.02214	0.14838
0.0082	0.05203		0.02465	0.14846		0.0233	0.14859		0.02305	0.15544		0.02191	0.14847		0.02168	0.14862		0.02188	0.14862		0.02206	0.14857
0.00817	0.05185		0.02462	0.14864		0.02333	0.14877		0.0231	0.15563		0.02193	0.14866		0.02173	0.14879		0.02201	0.1488		0.02214	0.14875
0.00815	0.05167		0.02465	0.14883		0.02348	0.14895		0.02313	0.15581		0.02188	0.14884		0.02173	0.14897		0.02198	0.14898		0.02219	0.14893
0.00815	0.05148		0.02467	0.149		0.02343	0.14912		0.023	0.15599		0.02191	0.14901		0.02178	0.14914		0.02203	0.14916		0.02216	0.14911
0.0081	0.05129		0.02465	0.14917		0.02338	0.1493		0.02305	0.15617		0.02193	0.14919		0.02175	0.14933		0.02206	0.14934		0.02221	0.14928
0.00802	0.05111		0.0247	0.14935		0.02345	0.14949		0.02315	0.15634		0.02198	0.14937		0.02178	0.14951		0.02198	0.14952		0.02221	0.14947
0.008	0.05092		0.0247	0.14954		0.02348	0.14966		0.02315	0.15653		0.02196	0.14955		0.0218	0.14969		0.02203	0.1497		0.02226	0.14965
0.00797	0.05074		0.02472	0.14972		0.02343	0.14985		0.0231	0.15672		0.02193	0.14974		0.02186	0.14987		0.02211	0.14988		0.02236	0.14983
0.008	0.05056		0.02472	0.1499		0.02343	0.15002		0.02313	0.1569		0.02198	0.14991		0.02191	0.15004		0.02208	0.15005		0.02234	0.15001
0.00797	0.05038		0.02467	0.15007		0.02351	0.1502		0.02315	0.15709		0.02198	0.15009		0.02191	0.15023		0.02206	0.15023		0.02226	0.15019
0.00789	0.0502		0.02475	0.15025		0.02348	0.15038		0.02318	0.15727		0.02201	0.15026		0.0218	0.15041		0.02214	0.15042		0.02226	0.15036
0.00792	0.05001		0.0248	0.15044		0.02353	0.15056		0.02318	0.15746		0.02203	0.15045		0.02188	0.1506		0.02221	0.1506		0.02231	0.15056
0.00792	0.04983		0.0248	0.15063		0.02361	0.15075		0.02323	0.15765		0.02206	0.15064		0.02196	0.15078		0.02214	0.15078		0.02234	0.15074
0.00787	0.04965		0.02478	0.15081		0.02358	0.15094		0.02328	0.15785		0.02208	0.15083		0.02191	0.15097		0.02214	0.15097		0.02234	0.15092
0.00787	0.04948		0.02478	0.151		0.02353	0.15112		0.0232	0.15804		0.02208	0.15101		0.02191	0.15115		0.02224	0.15115		0.02234	0.15111
0.00787	0.0493		0.02482	0.15118		0.02363	0.1513		0.02325	0.15822		0.02216	0.15119		0.02193	0.15133		0.02224	0.15133		0.02239	0.15128
0.00782	0.04913		0.02482	0.15136		0.02366	0.15148		0.02335	0.1584		0.02216	0.15137		0.02193	0.15152		0.02216	0.15151		0.02239	0.15146
0.00779	0.04895		0.02482	0.15155		0.02366	0.15167		0.02335	0.15856		0.02214	0.15155		0.02203	0.1517		0.02229	0.1517		0.02241	0.15165
0.00774	0.04876		0.02485	0.15173		0.02371	0.15186		0.0233	0.15873		0.02219	0.15174		0.02203	0.15189		0.02229	0.15189		0.02244	0.15185
0.00767	0.04858		0.0249	0.15193		0.02371	0.15205		0.02333	0.1589		0.02221	0.15194		0.02201	0.15208		0.02219	0.15208		0.02239	0.15204
0.00769	0.04839		0.02488	0.15211		0.02368	0.15223		0.02335	0.15908		0.02221	0.15213		0.02203	0.15226		0.02229	0.15226		0.02241	0.15222
0.00764	0.0482		0.025	0.15229		0.02376	0.15241		0.0234	0.15926		0.02221	0.15231		0.02206	0.15244		0.02239	0.15244		0.02249	0.1524
0.00761	0.04801		0.02495	0.15247		0.02379	0.15258		0.02338	0.15944		0.02224	0.15248		0.02216	0.15261		0.02231	0.15261		0.02249	0.15257
0.00761	0.04781		0.02493	0.15264		0.02379	0.15275		0.0234	0.15963		0.02224	0.15265		0.02214	0.15278		0.02231	0.15278		0.02251	0.15275
0.00759	0.0476		0.02495	0.15281		0.02379	0.15293		0.02345	0.15981		0.02226	0.15283		0.02216	0.15296		0.02236	0.15296		0.02251	0.15292
0.00756	0.04741		0.02498	0.15299		0.02381	0.15311		0.02351	0.16		0.02226	0.153		0.02216	0.15314		0.02234	0.15314		0.02251	0.15311
0.00751	0.04722		0.02498	0.15317		0.02379	0.1533		0.02348	0.16019		0.02229	0.15319		0.02221	0.15333		0.02229	0.15333		0.02262	0.15329
0.00751	0.04703		0.02498	0.15335		0.02384	0.15347		0.02351	0.16038		0.02231	0.15336		0.02219	0.15351		0.02236	0.1535		0.02262	0.15346
0.00746	0.04686		0.02508	0.15352		0.02391	0.15365		0.02353	0.16057		0.02231	0.15355		0.02216	0.15368		0.02241	0.15368		0.02254	0.15364
0.00746	0.04669		0.02508	0.1537		0.02396	0.15383		0.02353	0.16075		0.02241	0.15373		0.02219	0.15387		0.02234	0.15387		0.02259	0.15382
0.00744	0.04652		0.02508	0.15388		0.02396	0.15401		0.02361	0.16093		0.02236	0.15391		0.02224	0.15405		0.02244	0.15405		0.02264	0.15401
0.00741	0.04634		0.02515	0.15407		0.02399	0.1542		0.02366	0.16111		0.02231	0.15409		0.02221	0.15424		0.02246	0.15425		0.02259	0.1542
0.00739	0.04617		0.02518	0.15425		0.02396	0.1544		0.02361	0.16128		0.02239	0.15429		0.02226	0.15444		0.02246	0.15445		0.02267	0.1544
0.00739	0.04599		0.02515	0.15445		0.02399	0.15459		0.02361	0.16146		0.02241	0.15449		0.02229	0.15463		0.02251	0.15464		0.02267	0.15458
0.00736	0.04581		0.02518	0.15465		0.02399	0.15478		0.02363	0.16165		0.02241	0.15468		0.02234	0.15482		0.02246	0.15483		0.02267	0.15478
0.00731	0.04563		0.02521	0.15484		0.02404	0.15497		0.02363	0.16184		0.02244	0.15486		0.02229	0.155		0.02249	0.15501		0.02269	0.15496
0.00729	0.04544		0.02523	0.15502		0.02409	0.15516		0.02363	0.16202		0.02246	0.15505		0.02231	0.15519		0.02246	0.15519		0.02274	0.15514
0.00729	0.04525		0.02523	0.15522		0.02409	0.15534		0.02368	0.1622		0.02246	0.15523		0.02234	0.15537		0.02246	0.15538		0.02274	0.15533
0.00718	0.04506		0.02526	0.1554		0.02406	0.15554		0.02371	0.16238		0.02254	0.15542		0.02234	0.15556		0.02257	0.15556		0.02274	0.15552
0.00716	0.04488		0.02526	0.15559		0.02409	0.15572		0.02371	0.16257		0.02251	0.1556		0.02236	0.15574		0.02262	0.15575		0.02274	0.1557
0.00718	0.04469		0.02528	0.15578		0.02416	0.1559		0.02371	0.16275		0.02244	0.15579		0.02231	0.15593		0.02259	0.15593		0.02279	0.15588
0.00716	0.04451		0.02536	0.15596		0.02416	0.15608		0.02376	0.16295		0.02251	0.15597		0.02241	0.1561		0.02257	0.1561		0.02282	0.15606
0.00711	0.04434		0.02533	0.15613		0.02414	0.15625		0.02381	0.16313		0.02257	0.15615		0.02251	0.15628		0.02257	0.15629		0.02285	0.15623
0.00713	0.04415		0.02538	0.15631		0.02409	0.15643		0.02381	0.16333		0.02251	0.15631		0.02249	0.15645		0.02259	0.15646		0.0229	0.15641
0.00713	0.04396		0.02538	0.15648		0.02414	0.15662		0.02386	0.16351		0.02254	0.1565		0.02244	0.15664		0.02262	0.15664		0.02287	0.15659
0.00706	0.04379		0.02528	0.15667		0.02422	0.1568		0.02384	0.1637		0.02262	0.15668		0.02246	0.15683		0.02267	0.15684		0.02285	0.15678
0.00701	0.0436		0.02531	0.15686		0.02424	0.15699		0.02381	0.16389		0.02262	0.15686		0.02246	0.15701		0.02269	0.15702		0.02292	0.15697
0.00703	0.04344		0.02538	0.15705		0.02424	0.15717		0.02384	0.16408		0.02259	0.15705		0.02241	0.1572		0.02267	0.1572		0.02287	0.15716
0.00698	0.04326		0.02538	0.15723		0.02432	0.15735		0.02389	0.16427		0.02262	0.15724		0.02254	0.15738		0.02267	0.15738		0.02292	0.15734
0.00693	0.04308		0.02541	0.15742		0.02439	0.15755		0.02389	0.16445		0.02267	0.15743		0.02259	0.15757		0.02279	0.15757		0.02295	0.15753
0.00688	0.04291		0.02544	0.1576		0.02437	0.15774		0.02386	0.16462		0.02262	0.15762		0.02257	0.15776		0.02282	0.15776		0.02287	0.15772
0.00688	0.04273		0.02536	0.1578		0.02432	0.15793		0.02391	0.16479		0.02264	0.15782		0.02262	0.15796		0.02272	0.15796		0.0229	0.15792
0.0069	0.04254		0.02549	0.15799		0.02434	0.15812		0.02391	0.16497		0.02272	0.15801		0.02262	0.15815		0.02285	0.15815		0.023	0.15811
0.00688	0.04236		0.02554	0.15818		0.02434	0.15831		0.02396	0.16514		0.02274	0.1582		0.02259	0.15833		0.02285	0.15833		0.023	0.15829
0.00685	0.04218		0.02551	0.15836		0.02439	0.15847		0.02399	0.16532		0.02274	0.15837		0.02259	0.1585		0.02274	0.1585		0.02305	0.15846
0.00675	0.04198		0.02554	0.15853		0.02444	0.15864		0.02396	0.16549		0.02274	0.15853		0.02262	0.15867		0.02287	0.15867		0.02307	0.15862
0.0068	0.04177		0.02554	0.15869		0.02447	0.15881		0.02399	0.16567		0.02274	0.1587		0.02267	0.15883		0.02292	0.15884		0.023	0.15879
0.00678	0.04157		0.02556	0.15886		0.02447	0.15898		0.02401	0.16585		0.02277	0.15887		0.02274	0.159		0.02282	0.15901		0.02305	0.15897
0.00673	0.04137		0.02564	0.15903		0.0245	0.15916		0.02401	0.16602		0.02282	0.15905		0.02267	0.15919		0.02285	0.15919		0.02315	0.15914
0.0067	0.04118		0.02564	0.15922		0.02455	0.15934		0.02401	0.1662		0.0229	0.15922		0.02267	0.15937		0.02292	0.15937		0.02302	0.15933
0.00668	0.041		0.02566	0.15939		0.02455	0.15952		0.02404	0.1664		0.02285	0.15941		0.02267	0.15955		0.0229	0.15955		0.02305	0.15951
0.00668	0.04083		0.02564	0.15957		0.02457	0.1597		0.02411	0.1666		0.0229	0.15959		0.02269	0.15974		0.0229	0.15974		0.0231	0.15969
0.00655	0.04066		0.02561	0.15976		0.02465	0.15988		0.02414	0.1668		0.0229	0.15977		0.02274	0.15992		0.02295	0.15993		0.02315	0.15988
0.00658	0.04049		0.02566	0.15994		0.02467	0.16007		0.02414	0.16697		0.02295	0.15996		0.02279	0.16011		0.023	0.16012		0.02323	0.16007
0.00658	0.04031		0.02571	0.16013		0.02465	0.16027		0.02406	0.16716		0.0229	0.16015		0.02279	0.16031		0.02297	0.16031		0.02323	0.16025
0.00658	0.04013		0.02569	0.16033		0.02467	0.16046		0.02409	0.16733		0.02295	0.16034		0.02279	0.1605		0.023	0.16051		0.02318	0.16045
0.00658	0.03995		0.02574	0.16053		0.0247	0.16065		0.02414	0.16752		0.023	0.16054		0.0229	0.16069		0.02305	0.16069		0.0232	0.16064
0.00652	0.03977		0.02574	0.16072		0.02467	0.16084		0.02414	0.16771		0.02302	0.16073		0.02292	0.16087		0.02295	0.16087		0.02325	0.16082
0.00645	0.03958		0.02574	0.16089		0.02472	0.16101		0.02419	0.1679		0.0231	0.16091		0.02285	0.16105		0.02295	0.16105		0.02333	0.161
0.00647	0.03939		0.02584	0.16107		0.02478	0.16119		0.02416	0.16809		0.02305	0.16108		0.02287	0.16122		0.02302	0.16122		0.02335	0.16117
0.00645	0.0392		0.02581	0.16124		0.02478	0.16136		0.02422	0.16826		0.02297	0.16126		0.02295	0.16139		0.02302	0.1614		0.02338	0.16135
0.00642	0.039		0.02579	0.16142		0.02478	0.16155		0.02429	0.16842		0.02305	0.16144		0.02287	0.16158		0.02305	0.16159		0.02338	0.16154
0.00642	0.03881		0.02584	0.1616		0.02482	0.16174		0.02424	0.1686		0.02307	0.16163		0.0229	0.16177		0.02315	0.16177		0.02333	0.16173
0.00637	0.03863		0.02584	0.16179		0.0248	0.16192		0.02432	0.16878		0.02307	0.16182		0.02295	0.16196		0.02313	0.16196		0.0233	0.16191
0.00632	0.03845		0.02581	0.16198		0.0248	0.1621		0.02432	0.16896		0.02313	0.162		0.02297	0.16213		0.02315	0.16215		0.02338	0.16209
0.00635	0.03827		0.02581	0.16216		0.0249	0.16229		0.02434	0.16916		0.02313	0.16218		0.02292	0.16231		0.02315	0.16232		0.02335	0.16228
0.00632	0.03809		0.02587	0.16234		0.02493	0.16247		0.02434	0.16935		0.02315	0.16236		0.023	0.16249		0.02313	0.16251		0.02345	0.16245
0.00632	0.0379		0.02589	0.16253		0.02495	0.16266		0.02434	0.16955		0.02315	0.16254		0.02302	0.16268		0.02313	0.16269		0.02348	0.16264
0.00627	0.03772		0.02597	0.16272		0.02493	0.16286		0.02434	0.16974		0.02318	0.16273		0.02305	0.16287		0.02315	0.16288		0.02343	0.16284
0.00627	0.03755		0.02599	0.16291		0.02493	0.16305		0.02437	0.16993		0.02323	0.16292		0.02302	0.16305		0.02315	0.16307		0.02351	0.16302
0.00622	0.03737		0.02599	0.1631		0.02495	0.16323		0.02442	0.17012		0.02318	0.16311		0.02305	0.16324		0.02323	0.16325		0.02353	0.16321
0.00614	0.0372		0.02599	0.16329		0.02503	0.16341		0.02442	0.17032		0.02323	0.1633		0.02302	0.16343		0.02325	0.16344		0.02345	0.16339
0.00614	0.03702		0.02599	0.16347		0.0251	0.1636		0.0245	0.17051		0.02328	0.16348		0.023	0.16362		0.0232	0.16363		0.02345	0.16358
0.00612	0.03685		0.02602	0.16366		0.02503	0.16379		0.0245	0.17067		0.02328	0.16366		0.02305	0.16381		0.02333	0.16382		0.02358	0.16376
0.00609	0.03667		0.02607	0.16385		0.025	0.16398		0.02447	0.17084		0.02323	0.16385		0.02307	0.164		0.02335	0.16401		0.02353	0.16396
0.00609	0.03648		0.02607	0.16404		0.02505	0.16417		0.02457	0.171		0.0233	0.16404		0.02315	0.16419		0.02338	0.1642		0.02348	0.16415
0.00607	0.03631		0.02607	0.16422		0.0251	0.16435		0.02455	0.17118		0.02335	0.16423		0.02315	0.16437		0.02335	0.16438		0.02358	0.16434
0.00609	0.03612		0.02612	0.1644		0.02515	0.16453		0.02457	0.17135		0.02333	0.16442		0.02307	0.16455		0.02338	0.16456		0.02356	0.16451
0.00599	0.03594		0.02615	0.16457		0.02518	0.16469		0.02457	0.17154		0.02338	0.16459		0.0231	0.16472		0.02338	0.16473		0.02356	0.16469
0.00599	0.03575		0.02615	0.16475		0.02521	0.16486		0.02457	0.17172		0.0234	0.16476		0.0232	0.16489		0.02335	0.16489		0.02363	0.16486
0.00599	0.03555		0.02615	0.16491		0.0251	0.16504		0.02452	0.1719		0.02338	0.16494		0.02325	0.16506		0.02333	0.16507		0.02363	0.16503
0.00591	0.03535		0.0262	0.16509		0.02515	0.16522		0.02452	0.17209		0.02333	0.16511		0.02325	0.16524		0.02343	0.16524		0.02363	0.16521
0.00584	0.03516		0.02615	0.16527		0.02521	0.16539		0.02462	0.17228		0.0234	0.16529		0.02328	0.16542		0.02348	0.16543		0.02366	0.16538
0.00589	0.03497		0.02617	0.16545		0.02526	0.16557		0.02478	0.17247		0.02338	0.16546		0.02328	0.1656		0.02351	0.1656		0.02371	0.16556
0.00584	0.0348		0.0262	0.16563		0.02528	0.16575		0.02472	0.17267		0.0234	0.16564		0.02325	0.16578		0.02356	0.16578		0.02368	0.16574
0.00581	0.03462		0.02625	0.1658		0.02531	0.16593		0.02465	0.17286		0.02345	0.16582		0.02328	0.16596		0.02356	0.16596		0.02371	0.16592
0.00586	0.03445		0.02627	0.16598		0.02528	0.16611		0.02462	0.17303		0.02348	0.166		0.0233	0.16615		0.02351	0.16615		0.02373	0.16609
0.00584	0.03428		0.0263	0.16617		0.02523	0.1663		0.0247	0.17321		0.02351	0.16618		0.0233	0.16634		0.02353	0.16634		0.02371	0.16629
0.00579	0.03409		0.02632	0.16636		0.02528	0.1665		0.02472	0.17338		0.02353	0.16638		0.02333	0.16653		0.02353	0.16653		0.02373	0.16647
0.00571	0.03391		0.02635	0.16656		0.02533	0.16669		0.02475	0.17357		0.02356	0.16657		0.0234	0.16673		0.02361	0.16673		0.02376	0.16667
0.00576	0.03374		0.0263	0.16675		0.02533	0.16688		0.0248	0.17375		0.02353	0.16676		0.02338	0.16691		0.02363	0.16691		0.02379	0.16686
0.00574	0.03355		0.0263	0.16694		0.02536	0.16706		0.02475	0.17395		0.02358	0.16695		0.02338	0.16708		0.02363	0.16708		0.02384	0.16705
0.00571	0.03337		0.0263	0.16711		0.02541	0.16724		0.02478	0.17413		0.02358	0.16713		0.0234	0.16727		0.02361	0.16727		0.02389	0.16722
0.00566	0.03318		0.02632	0.1673		0.02544	0.16742		0.02485	0.17431		0.02356	0.1673		0.02345	0.16744		0.02358	0.16744		0.02386	0.1674
0.00566	0.03298		0.02642	0.16748		0.02546	0.16761		0.02488	0.17447		0.02358	0.16749		0.02345	0.16763		0.02361	0.16763		0.02381	0.16759
0.00561	0.03278		0.02637	0.16767		0.02544	0.16781		0.0249	0.17464		0.02371	0.16768		0.02351	0.16782		0.02363	0.16782		0.02389	0.16778
0.00553	0.03259		0.02635	0.16787		0.02549	0.168		0.02488	0.17482		0.02366	0.16787		0.02353	0.16801		0.02363	0.16801		0.02394	0.16797
0.00551	0.03241		0.0264	0.16805		0.02554	0.16818		0.02485	0.175		0.02371	0.16806		0.02351	0.16819		0.02373	0.16819		0.02386	0.16815
0.00553	0.03223		0.02642	0.16822		0.02549	0.16834		0.0249	0.17519		0.02371	0.16823		0.02351	0.16836		0.02371	0.16836		0.02396	0.16832
0.00556	0.03205		0.02647	0.16839		0.02554	0.1685		0.02498	0.17538		0.02371	0.1684		0.02353	0.16853		0.02373	0.16853		0.02399	0.16849
0.00551	0.03186		0.02647	0.16855		0.02559	0.16867		0.02498	0.17556		0.02368	0.16856		0.02356	0.16869		0.02381	0.16871		0.02396	0.16866
0.00546	0.03168		0.02645	0.16873		0.02559	0.16885		0.0249	0.17575		0.02373	0.16874		0.02361	0.16888		0.02376	0.16889		0.02399	0.16884
0.00546	0.03149		0.02658	0.16891		0.02556	0.16905		0.02498	0.17594		0.02376	0.16893		0.02358	0.16908		0.02376	0.16908		0.02399	0.16903
0.00546	0.03131		0.02653	0.16911		0.02561	0.16924		0.02498	0.17613		0.02373	0.16913		0.02363	0.16927		0.02381	0.16928		0.02396	0.16922
0.00543	0.03113		0.02655	0.1693		0.02569	0.16943		0.025	0.17633		0.02379	0.16933		0.02366	0.16946		0.02379	0.16947		0.02404	0.16942
0.00541	0.03096		0.02658	0.16949		0.02561	0.16963		0.02503	0.17653		0.02379	0.16952		0.02371	0.16965		0.02379	0.16966		0.02411	0.16961
0.00543	0.03078		0.02658	0.16968		0.02571	0.16982		0.02503	0.17671		0.02379	0.16971		0.02368	0.16985		0.02373	0.16985		0.02409	0.1698
0.00536	0.0306		0.02663	0.16987		0.02576	0.17001		0.025	0.17689		0.02384	0.1699		0.02366	0.17005		0.02389	0.17005		0.02406	0.17
0.00536	0.03042		0.0267	0.17008		0.02579	0.17022		0.02505	0.17705		0.02384	0.17009		0.02373	0.17025		0.02394	0.17025		0.02411	0.1702
0.00528	0.03025		0.0267	0.17028		0.02574	0.17042		0.02513	0.17723		0.02384	0.17029		0.02381	0.17044		0.02394	0.17044		0.02424	0.1704
0.00523	0.03007		0.02668	0.17047		0.02579	0.1706		0.02518	0.1774		0.02389	0.17047		0.02384	0.17062		0.02389	0.17062		0.02419	0.17057
0.0052	0.02988		0.02668	0.17065		0.02584	0.17077		0.02515	0.17759		0.02394	0.17065		0.02381	0.17078		0.02394	0.17078		0.02416	0.17075
0.0052	0.02969		0.02668	0.17081		0.02587	0.17093		0.02513	0.17777		0.02394	0.17082		0.02384	0.17095		0.02394	0.17095		0.02424	0.17091
0.0051	0.02949		0.0267	0.17098		0.02587	0.1711		0.02523	0.17796		0.02394	0.17098		0.02379	0.17111		0.02396	0.17111		0.02422	0.17108
0.0051	0.02929		0.0267	0.17114		0.02592	0.17126		0.02518	0.17814		0.02391	0.17115		0.02381	0.17129		0.02394	0.17129		0.02427	0.17124
0.00508	0.0291		0.0267	0.17132		0.02589	0.17144		0.02508	0.17832		0.02396	0.17133		0.02389	0.17147		0.02391	0.17147		0.02432	0.17143
0.00513	0.02891		0.02673	0.17149		0.02589	0.17162		0.02523	0.17851		0.02401	0.17151		0.02389	0.17165		0.02394	0.17165		0.02424	0.1716
0.00508	0.02874		0.02675	0.17168		0.02597	0.17179		0.02528	0.1787		0.02401	0.1717		0.02391	0.17185		0.02401	0.17185		0.02424	0.17179
0.00497	0.02857		0.0268	0.17186		0.02589	0.17198		0.02531	0.17889		0.02409	0.17188		0.02391	0.17203		0.02404	0.17203		0.02429	0.17198
0.00493	0.02841		0.02683	0.17204		0.02589	0.17217		0.02533	0.17908		0.02401	0.17207		0.02389	0.17221		0.02406	0.17221		0.02432	0.17217
0.00495	0.02823		0.02678	0.17223		0.02597	0.17236		0.02533	0.17926		0.02401	0.17225		0.02391	0.1724		0.02414	0.1724		0.02429	0.17236
0.00493	0.02806		0.02683	0.17242		0.02607	0.17256		0.02538	0.17944		0.02409	0.17245		0.02399	0.1726		0.02406	0.1726		0.02434	0.17255
0.00495	0.02787		0.02691	0.17262		0.02607	0.17275		0.02541	0.17962		0.02411	0.17264		0.02399	0.17279		0.02414	0.17278		0.02437	0.17274
0.00495	0.02769		0.02691	0.17281		0.02597	0.17295		0.02541	0.17981		0.02411	0.17283		0.02399	0.17297		0.02414	0.17297		0.02437	0.17292
0.00493	0.02752		0.02691	0.173		0.02604	0.17313		0.02541	0.17999		0.02422	0.17301		0.02404	0.17314		0.02409	0.17315		0.02444	0.1731
0.00482	0.02733		0.02696	0.17318		0.02609	0.1733		0.02538	0.18018		0.02422	0.17319		0.02404	0.17332		0.02416	0.17333		0.02447	0.17327
0.00477	0.02714		0.02693	0.17335		0.02604	0.17348		0.02538	0.18035		0.02414	0.17336		0.02404	0.17349		0.02419	0.1735		0.0245	0.17346
0.0048	0.02695		0.02698	0.17353		0.02609	0.17366		0.02538	0.18053		0.02419	0.17355		0.02404	0.17368		0.02419	0.17368		0.0245	0.17364
0.00472	0.02675		0.02701	0.17371		0.02612	0.17385		0.02544	0.18069		0.02427	0.17373		0.02411	0.17387		0.02416	0.17387		0.02455	0.17382
0.00465	0.02655		0.02701	0.1739		0.02607	0.17404		0.02544	0.18086		0.02424	0.17392		0.02404	0.17406		0.02419	0.17406		0.02452	0.17401
0.0047	0.02636		0.02696	0.17409		0.02612	0.17421		0.02551	0.18104		0.02422	0.1741		0.02409	0.17423		0.02427	0.17424		0.02452	0.1742
0.0047	0.02618		0.02701	0.17426		0.0262	0.17439		0.02556	0.18122		0.02424	0.17429		0.02411	0.17441		0.02429	0.17441		0.02455	0.17437
0.0047	0.02601		0.02703	0.17444		0.02615	0.17456		0.02551	0.1814		0.02424	0.17445		0.02414	0.17458		0.02434	0.17458		0.02452	0.17454
0.00465	0.02582		0.02703	0.17461		0.02615	0.17473		0.02559	0.18159		0.02429	0.17462		0.02414	0.17475		0.02429	0.17475		0.0246	0.17471
0.00462	0.02563		0.02703	0.17478		0.02627	0.1749		0.02556	0.18177		0.02429	0.17479		0.02416	0.17493		0.02432	0.17493		0.02467	0.17489
0.00454	0.02544		0.02701	0.17496		0.02632	0.17508		0.02564	0.18197		0.02437	0.17497		0.02411	0.17511		0.02432	0.17512		0.0246	0.17508
0.00454	0.02527		0.02706	0.17514		0.0263	0.17527		0.02561	0.18217		0.02432	0.17516		0.02416	0.1753		0.02429	0.17531		0.02457	0.17526
0.00457	0.02508		0.02706	0.17533		0.0263	0.17546		0.02564	0.18237		0.02432	0.17534		0.02422	0.17549		0.02432	0.17549		0.02467	0.17544
0.00447	0.02491		0.02719	0.17551		0.02637	0.17564		0.02561	0.18257		0.02437	0.17553		0.02422	0.17567		0.02439	0.17568		0.02465	0.17563
0.00442	0.02473		0.02719	0.17569		0.02642	0.17583		0.02569	0.18276		0.02442	0.17571		0.02424	0.17586		0.02437	0.17587		0.02462	0.17582
0.00442	0.02455		0.02716	0.17588		0.02642	0.17602		0.02576	0.18293		0.02442	0.1759		0.02424	0.17605		0.02439	0.17607		0.02472	0.17601
0.00444	0.02436		0.02719	0.17608		0.0264	0.17622		0.02574	0.1831		0.02437	0.1761		0.02422	0.17625		0.02442	0.17626		0.0248	0.1762
0.00437	0.02418		0.02719	0.17628		0.0264	0.17642		0.02576	0.18327		0.02444	0.1763		0.02429	0.17645		0.02444	0.17645		0.0247	0.1764
0.00434	0.024		0.02719	0.17647		0.02642	0.17661		0.02579	0.18344		0.02444	0.1765		0.02432	0.17664		0.02444	0.17664		0.02478	0.17659
0.00434	0.02382		0.02726	0.17666		0.02645	0.17679		0.02579	0.18361		0.02447	0.17669		0.02434	0.17682		0.02442	0.17682		0.02485	0.17678
0.00426	0.02363		0.02724	0.17684		0.02647	0.17697		0.02571	0.18379		0.02452	0.17686		0.02432	0.17699		0.0245	0.177		0.0248	0.17695
0.00429	0.02344		0.02724	0.17702		0.02645	0.17713		0.02574	0.18397		0.0246	0.17703		0.02432	0.17716		0.02447	0.17716		0.02478	0.17713
0.00429	0.02325		0.02729	0.17719		0.02647	0.17732		0.02581	0.18415		0.02457	0.17721		0.02437	0.17734		0.02447	0.17734		0.02488	0.1773
0.00421	0.02305		0.02731	0.17737		0.0265	0.17749		0.02584	0.18434		0.02452	0.17738		0.02434	0.17752		0.02455	0.17752		0.02485	0.17748
0.00414	0.02287		0.02731	0.17755		0.02655	0.17768		0.02589	0.18454		0.02452	0.17757		0.02444	0.17771		0.0246	0.17771		0.0248	0.17766
0.00411	0.02269		0.02734	0.17773		0.0266	0.17786		0.02594	0.18474		0.02457	0.17774		0.02444	0.17788		0.02455	0.17789		0.02495	0.17785
0.00416	0.02253		0.02734	0.17791		0.02658	0.17804		0.02592	0.18494		0.02462	0.17793		0.02442	0.17807		0.02457	0.17807		0.025	0.17802
0.00411	0.02236		0.02734	0.17809		0.02663	0.17822		0.02592	0.18513		0.02462	0.17811		0.02452	0.17825		0.02467	0.17825		0.02488	0.17821
0.00404	0.02218		0.02736	0.17828		0.02665	0.17841		0.02594	0.18531		0.02465	0.17829		0.0245	0.17844		0.02462	0.17845		0.02498	0.1784
0.00401	0.02201		0.02739	0.17847		0.02665	0.17859		0.02594	0.18549		0.02465	0.17848		0.02447	0.17863		0.02465	0.17864		0.025	0.17858
0.00406	0.02183		0.02744	0.17866		0.0267	0.17879		0.02592	0.18566		0.02465	0.17867		0.02457	0.17882		0.02472	0.17883		0.02493	0.17878
0.00401	0.02165		0.02741	0.17885		0.02673	0.17898		0.02599	0.18585		0.02475	0.17886		0.0246	0.17901		0.02472	0.17902		0.02498	0.17897
0.00391	0.02148		0.02746	0.17904		0.02673	0.17916		0.02604	0.18604		0.0247	0.17905		0.02457	0.17919		0.02472	0.17919		0.02513	0.17916
0.00386	0.0213		0.02749	0.17922		0.0268	0.17934		0.02604	0.18622		0.0247	0.17924		0.02452	0.17938		0.02482	0.17938		0.025	0.17933
0.00386	0.02111		0.02754	0.1794		0.02678	0.17952		0.02602	0.1864		0.02467	0.17941		0.02462	0.17955		0.02472	0.17955		0.025	0.17951
0.00383	0.02092		0.02752	0.17957		0.02678	0.17971		0.02604	0.18658		0.02465	0.1796		0.0246	0.17974		0.0247	0.17974		0.025	0.17969
0.00376	0.02073		0.02754	0.17976		0.02683	0.1799		0.02607	0.18676		0.02472	0.17978		0.02465	0.17993		0.02478	0.17993		0.02508	0.17987
0.00376	0.02054		0.02757	0.17995		0.02688	0.18008		0.02607	0.18694		0.02478	0.17996		0.02462	0.18011		0.02482	0.18011		0.02508	0.18007
0.00381	0.02036		0.02764	0.18014		0.02696	0.18026		0.02607	0.18711		0.0248	0.18015		0.02465	0.18029		0.02485	0.18029		0.0251	0.18025
0.00371	0.02018		0.02759	0.18031		0.02691	0.18044		0.02615	0.1873		0.02478	0.18033		0.0246	0.18046		0.02482	0.18047		0.02513	0.18042
0.00368	0.02		0.02762	0.18049		0.02691	0.18061		0.02612	0.18748		0.02482	0.1805		0.02467	0.18063		0.0249	0.18064		0.0251	0.18059
0.00371	0.01981		0.02764	0.18066		0.02693	0.18078		0.02615	0.18766		0.02482	0.18067		0.02472	0.1808		0.0249	0.1808		0.02505	0.18076
0.00366	0.01962		0.02764	0.18084		0.02698	0.18095		0.02612	0.18784		0.02488	0.18084		0.02478	0.18097		0.02488	0.18097		0.0251	0.18094
0.00363	0.01943		0.02762	0.181		0.02701	0.18113		0.02615	0.18802		0.02488	0.18102		0.02478	0.18115		0.0249	0.18116		0.02515	0.18111
0.00355	0.01924		0.02764	0.18119		0.02703	0.18131		0.02617	0.18821		0.02488	0.18119		0.02478	0.18133		0.02493	0.18134		0.02518	0.18129
0.00355	0.01906		0.02764	0.18136		0.02708	0.18149		0.02617	0.1884		0.02493	0.18138		0.02475	0.18152		0.02493	0.18152		0.02523	0.18148
0.00353	0.01888		0.02772	0.18155		0.02711	0.18167		0.02625	0.1886		0.025	0.18156		0.0248	0.1817		0.02495	0.18171		0.02518	0.18166
0.0035	0.0187		0.02774	0.18173		0.02716	0.18186		0.0263	0.1888		0.02498	0.18175		0.02485	0.18189		0.025	0.1819		0.02521	0.18185
0.00353	0.01853		0.02777	0.18192		0.02711	0.18206		0.02627	0.18897		0.02495	0.18194		0.0249	0.18209		0.02503	0.18209		0.02521	0.18204
0.00343	0.01834		0.02774	0.18212		0.02714	0.18226		0.02627	0.18915		0.025	0.18214		0.0249	0.1823		0.02498	0.1823		0.02531	0.18225
0.00345	0.01816		0.02772	0.18232		0.02714	0.18247		0.02627	0.18932		0.02505	0.18234		0.02493	0.1825		0.025	0.1825		0.02531	0.18245
0.00343	0.01798		0.0278	0.18252		0.02719	0.18266		0.02632	0.18949		0.02508	0.18254		0.02493	0.18269		0.02503	0.18269		0.02528	0.18265
0.0034	0.01779		0.02787	0.18271		0.02719	0.18284		0.02632	0.18966		0.0251	0.18273		0.0249	0.18286		0.02508	0.18287		0.02536	0.18283
0.00335	0.0176		0.02782	0.18289		0.02721	0.18301		0.02637	0.18984		0.02515	0.18291		0.0249	0.18304		0.02503	0.18304		0.02544	0.183
0.0033	0.01741		0.02785	0.18305		0.02729	0.18318		0.02637	0.19002		0.02508	0.18308		0.02488	0.1832		0.02508	0.1832		0.02541	0.18316
0.00325	0.0172		0.02782	0.18322		0.02731	0.18335		0.02642	0.1902		0.02515	0.18324		0.02493	0.18337		0.02513	0.18337		0.02538	0.18333
0.00322	0.017		0.02787	0.18339		0.02731	0.18352		0.02642	0.19038		0.02513	0.18341		0.02498	0.18355		0.02513	0.18355		0.02538	0.1835
0.00322	0.0168		0.02782	0.18357		0.02734	0.18369		0.02647	0.19056		0.02505	0.18358		0.02503	0.18373		0.02521	0.18373		0.02536	0.18368
0.00317	0.01662		0.02785	0.18375		0.02736	0.18387		0.02645	0.19075		0.02518	0.18376		0.02503	0.1839		0.02523	0.18391		0.02538	0.18386
0.00315	0.01643		0.0279	0.18393		0.02736	0.18405		0.02647	0.19095		0.02528	0.18394		0.02503	0.18409		0.02523	0.18409		0.02544	0.18404
0.0031	0.01626		0.0279	0.18411		0.02736	0.18424		0.02647	0.19115		0.02513	0.18412		0.02508	0.18428		0.02523	0.18428		0.02549	0.18423
0.0031	0.01609		0.02792	0.1843		0.02744	0.18443		0.0265	0.19134		0.02513	0.18431		0.02503	0.18447		0.02526	0.18447		0.02546	0.18442
0.003	0.01592		0.02792	0.18449		0.02744	0.18463		0.02653	0.19152		0.02528	0.18451		0.02505	0.18467		0.02523	0.18467		0.02544	0.18462
0.00302	0.01575		0.02797	0.18469		0.02754	0.18484		0.02653	0.19171		0.02526	0.18471		0.0251	0.18486		0.02531	0.18486		0.02554	0.18482
0.00297	0.01558		0.028	0.18489		0.02754	0.18503		0.02658	0.19189		0.02526	0.18491		0.02513	0.18505		0.02536	0.18506		0.02554	0.18502
0.00292	0.0154		0.028	0.18508		0.02752	0.18522		0.02653	0.19207		0.02533	0.1851		0.02521	0.18524		0.02538	0.18524		0.02556	0.1852
0.00292	0.01523		0.02805	0.18527		0.02757	0.1854		0.02655	0.19226		0.02538	0.18529		0.02518	0.18542		0.02536	0.18543		0.02556	0.18538
0.00292	0.01504		0.02808	0.18545		0.02757	0.18557		0.02655	0.19245		0.02531	0.18546		0.02513	0.1856		0.02538	0.1856		0.02559	0.18557
0.00287	0.01486		0.02808	0.18563		0.02757	0.18575		0.02658	0.19262		0.02544	0.18564		0.02513	0.18578		0.02538	0.18579		0.02561	0.18574
0.00284	0.01466		0.02805	0.1858		0.02757	0.18593		0.02663	0.1928		0.02541	0.18582		0.02515	0.18596		0.02536	0.18597		0.02564	0.18593
0.00279	0.01447		0.02813	0.18598		0.02764	0.18612		0.0267	0.19298		0.02536	0.18601		0.02523	0.18615		0.02544	0.18615		0.02561	0.18612
0.00274	0.01429		0.02815	0.18618		0.02767	0.1863		0.02668	0.19316		0.02538	0.18619		0.02526	0.18634		0.02546	0.18634		0.02561	0.1863
0.00269	0.01411		0.02817	0.18635		0.02767	0.18648		0.02668	0.19335		0.02541	0.18636		0.02526	0.18652		0.02544	0.18652		0.02564	0.18647
0.00269	0.01393		0.02823	0.18653		0.02764	0.18666		0.0268	0.19353		0.02536	0.18654		0.02531	0.18669		0.02546	0.18669		0.02569	0.18665
0.00266	0.01375		0.02815	0.1867		0.02772	0.18684		0.02678	0.19371		0.02541	0.18672		0.02531	0.18687		0.02559	0.18687		0.02569	0.18683
0.00256	0.01356		0.02817	0.18688		0.02777	0.18702		0.02678	0.19389		0.02544	0.1869		0.02536	0.18705		0.02551	0.18705		0.02574	0.187
0.00256	0.01337		0.02828	0.18706		0.02777	0.1872		0.02686	0.19408		0.02549	0.18708		0.02541	0.18723		0.02546	0.18724		0.02574	0.18719
0.00256	0.01319		0.02828	0.18724		0.02774	0.18738		0.02683	0.19427		0.02544	0.18727		0.02541	0.18741		0.02554	0.18742		0.02574	0.18737
0.00246	0.013		0.02825	0.18743		0.02785	0.18757		0.0268	0.19447		0.02556	0.18746		0.02544	0.1876		0.02556	0.1876		0.02579	0.18755
0.00244	0.01284		0.02825	0.18761		0.0279	0.18775		0.02683	0.19466		0.02554	0.18764		0.02544	0.18778		0.02559	0.18778		0.02581	0.18773
0.00241	0.01266		0.02828	0.18779		0.02795	0.18793		0.02688	0.19485		0.02554	0.18782		0.02538	0.18796		0.02561	0.18796		0.02579	0.18791
0.00239	0.01248		0.02825	0.18798		0.02797	0.18812		0.02698	0.19503		0.02561	0.188		0.02541	0.18815		0.02561	0.18815		0.02579	0.18809
0.00234	0.0123		0.0283	0.18818		0.02787	0.18831		0.02698	0.19519		0.02564	0.18819		0.02549	0.18834		0.02559	0.18834		0.02581	0.18829
0.00236	0.01212		0.02838	0.18837		0.02795	0.18851		0.02693	0.19536		0.02559	0.18838		0.02549	0.18854		0.02561	0.18853		0.02589	0.18849
0.00231	0.01193		0.02838	0.18856		0.028	0.18869		0.02691	0.19552		0.02561	0.18858		0.02546	0.18873		0.02566	0.18873		0.02589	0.18868
0.00229	0.01175		0.02838	0.18875		0.02805	0.18887		0.02696	0.1957		0.02566	0.18877		0.02554	0.18891		0.02564	0.18891		0.02592	0.18886
0.00226	0.01157		0.0284	0.18894		0.02805	0.18905		0.02698	0.19587		0.02569	0.18895		0.02551	0.18909		0.02566	0.18908		0.02594	0.18904
0.00218	0.01139		0.02838	0.18911		0.02802	0.18922		0.02696	0.19606		0.02564	0.18913		0.02546	0.18926		0.02576	0.18925		0.02597	0.18921
0.00211	0.01119		0.02838	0.18927		0.02805	0.18938		0.02698	0.19624		0.02569	0.1893		0.02554	0.18943		0.02574	0.18942		0.02599	0.18938
0.00211	0.011		0.02843	0.18944		0.02802	0.18956		0.02703	0.19642		0.02569	0.18946		0.02561	0.1896		0.02571	0.1896		0.02597	0.18955
0.00201	0.01079		0.02843	0.18962		0.02805	0.18974		0.02708	0.19661		0.02574	0.18963		0.02554	0.18977		0.02579	0.18977		0.02597	0.18973
0.00201	0.0106		0.02845	0.18979		0.0281	0.18992		0.02708	0.1968		0.02579	0.18982		0.02551	0.18995		0.02581	0.18996		0.02599	0.1899
0.00198	0.01041		0.02851	0.18997		0.02817	0.19009		0.02716	0.197		0.02574	0.18999		0.02564	0.19012		0.02584	0.19013		0.02602	0.19008
0.0019	0.01024		0.02853	0.19015		0.02813	0.19028		0.02714	0.19719		0.02581	0.19017		0.02564	0.19031		0.02584	0.19031		0.02607	0.19026
0.00188	0.01007		0.02856	0.19033		0.02815	0.19046		0.02711	0.19738		0.02584	0.19035		0.02561	0.19049		0.02584	0.1905		0.02602	0.19045
0.00195	0.0099		0.02863	0.19051		0.02815	0.19065		0.02711	0.19756		0.02576	0.19054		0.02564	0.19068		0.02584	0.19069		0.02607	0.19064
0.00188	0.00973		0.02858	0.1907		0.02825	0.19085		0.02714	0.19774		0.02584	0.19073		0.02569	0.19089		0.02584	0.19089		0.02612	0.19084
0.00175	0.00955		0.02866	0.19091		0.0283	0.19105		0.02714	0.19791		0.02589	0.19093		0.02576	0.19108		0.02592	0.19108		0.02615	0.19103
0.00173	0.00937		0.02868	0.19111		0.0283	0.19124		0.02716	0.19809		0.02587	0.19113		0.02569	0.19127		0.02594	0.19127		0.02612	0.19123
0.00175	0.00919		0.02863	0.1913		0.0283	0.19144		0.02721	0.19828		0.02587	0.19132		0.02569	0.19146		0.02597	0.19146		0.02617	0.19141
0.00165	0.009		0.02861	0.19148		0.02835	0.19162		0.02719	0.19846		0.02594	0.1915		0.02574	0.19164		0.02597	0.19164		0.02617	0.1916
0.00163	0.00882		0.02871	0.19165		0.0284	0.19179		0.02726	0.19864		0.02592	0.19168		0.02576	0.19182		0.02594	0.19182		0.02615	0.19178
0.00163	0.00863		0.02879	0.19184		0.0284	0.19198		0.02736	0.19883		0.02589	0.19186		0.02581	0.19201		0.02594	0.19201		0.02625	0.19196
0.00152	0.00844		0.02876	0.19202		0.02843	0.19216		0.02734	0.19901		0.02599	0.19205		0.02584	0.1922		0.02597	0.1922		0.0263	0.19215
0.00142	0.00825		0.02876	0.19221		0.02845	0.19235		0.02729	0.1992		0.02597	0.19223		0.02579	0.19238		0.02599	0.19238		0.02625	0.19234
0.00147	0.00807		0.02879	0.1924		0.02851	0.19253		0.02726	0.19939		0.02599	0.19242		0.02576	0.19256		0.02604	0.19256		0.0262	0.19252
0.0014	0.00788		0.02873	0.19258		0.02853	0.19271		0.02739	0.19958		0.02599	0.19259		0.02579	0.19274		0.02599	0.19274		0.02622	0.19269
0.00142	0.00771		0.02873	0.19275		0.02851	0.19289		0.02739	0.19977		0.02604	0.19277		0.02625	0.19635		0.02604	0.19292		0.02627	0.19287
0.00137	0.00752		0.02881	0.19293		0.02856	0.19307		0.02739	0.19995		0.02604	0.19295		0.0263	0.19653		0.02604	0.1931		0.02627	0.19305
0.00127	0.00733		0.02884	0.19311		0.02861	0.19325		0.02744	0.20014		0.02607	0.19312		0.02625	0.19673		0.02609	0.19328		0.0263	0.19323
0.00122	0.00714		0.02886	0.19329		0.02861	0.19344		0.02741	0.20033		0.02609	0.1933		0.0262	0.19692		0.02612	0.19346		0.02637	0.19341
0.00124	0.00697		0.02889	0.19347		0.02858	0.19361		0.02746	0.20052		0.02609	0.19349		0.02627	0.19712		0.02609	0.19365		0.02637	0.1936
0.00122	0.00679		0.02886	0.19365		0.02863	0.19379		0.02744	0.20071		0.02602	0.19367		0.02625	0.19731		0.02615	0.19383		0.0263	0.19377
0.00117	0.00662		0.02891	0.19383		0.02866	0.19397		0.02744	0.2009		0.02607	0.19385		0.0263	0.19749		0.02617	0.19401		0.02637	0.19396
0.00107	0.00644		0.02894	0.19401		0.02876	0.19416		0.02752	0.20108		0.02615	0.19404		0.02635	0.19767		0.02609	0.1942		0.0264	0.19415
0.00112	0.00626		0.02899	0.19421		0.02871	0.19436		0.02759	0.20125		0.02615	0.19423		0.02635	0.19785		0.02617	0.1944		0.0264	0.19434
0.00107	0.00609		0.02899	0.19441		0.02879	0.19456		0.02754	0.20142		0.02617	0.19443		0.0264	0.19802		0.02627	0.19459		0.02637	0.19454
0.00099	0.0059		0.02899	0.19461		0.02873	0.19475		0.02757	0.2016		0.02627	0.19463		0.0263	0.19821		0.02627	0.19478		0.02645	0.19474
0.00099	0.00572		0.02901	0.1948		0.02876	0.19494		0.02762	0.20177		0.02625	0.19482		0.02637	0.1984		0.02625	0.19496		0.0265	0.19492
0.00086	0.00554		0.02901	0.19499		0.02884	0.19511		0.02762	0.20195		0.0262	0.195		0.02642	0.19858		0.02627	0.19513		0.02645	0.1951
0.00086	0.00535		0.02904	0.19517		0.02889	0.19528		0.02759	0.20212		0.02627	0.19517		0.02645	0.19876		0.02627	0.1953		0.02647	0.19527
0.00086	0.00515		0.02904	0.19534		0.02886	0.19545		0.02762	0.2023		0.0263	0.19533		0.0265	0.19895		0.02625	0.19546		0.02653	0.19543
0.00081	0.00495		0.02906	0.19551		0.02891	0.19561		0.02764	0.20247		0.0263	0.1955		0.02647	0.19913		0.0263	0.19564		0.0266	0.1956
0.00071	0.00475		0.02904	0.19568		0.02896	0.19579		0.02769	0.20265		0.02627	0.19568		0.0265	0.19933		0.02632	0.19582		0.0266	0.19577
0.00069	0.00456		0.02901	0.19585		0.02891	0.19596		0.02767	0.20284		0.02635	0.19585		0.0265	0.19952		0.02635	0.19599		0.0266	0.19596
0.00069	0.00437		0.02911	0.19602		0.02896	0.19614		0.02772	0.20304		0.0264	0.19604		0.02653	0.19971		0.02632	0.19617		0.02658	0.19613
0.00069	0.0042		0.02914	0.1962		0.02904	0.19631		0.02777	0.20323		0.02637	0.19621		0.02658	0.19989		0.02635	0.19635		0.02653	0.19631
0.00066	0.00403		0.02909	0.19638		0.02901	0.19651		0.02774	0.20342		0.02637	0.1964		0.02655	0.20007		0.02647	0.19653		0.0266	0.19649
0.00056	0.00386		0.02911	0.19656		0.02906	0.19669		0.02777	0.2036		0.02637	0.19658		0.02655	0.20025		0.02647	0.19673		0.02665	0.19668
0.00048	0.00368		0.02914	0.19675		0.02911	0.19689		0.0278	0.20378		0.02642	0.19678		0.02658	0.20045		0.02645	0.19692		0.0266	0.19687
0.00048	0.0035		0.02919	0.19696		0.02911	0.19709		0.0278	0.20396		0.02647	0.19697		0.02663	0.20064		0.02642	0.19712		0.02665	0.19707
0.00043	0.00332		0.02922	0.19716		0.02911	0.19728		0.0278	0.20413		0.02647	0.19716		0.02663	0.20083		0.02647	0.19731		0.02673	0.19727
0.00038	0.00313		0.02924	0.19735		0.02922	0.19747		0.0279	0.20432		0.02647	0.19735		0.02668	0.20101		0.02647	0.19749		0.0268	0.19745
0.00033	0.00295		0.02932	0.19753		0.02924	0.19765		0.0279	0.20451		0.02647	0.19754		0.0267	0.20119		0.0265	0.19767		0.0268	0.19763
0.00036	0.00276		0.02932	0.19771		0.02927	0.19782		0.02787	0.20469		0.02653	0.19771		0.0267	0.20136		0.02658	0.19785		0.02675	0.1978
0.0003	0.00257		0.02929	0.19787		0.02924	0.198		0.02787	0.20486		0.02663	0.19789		0.02675	0.20154		0.02658	0.19802		0.0268	0.19798
0.00023	0.00237		0.02932	0.19805		0.02927	0.19818		0.0279	0.20504		0.02663	0.19807		0.0267	0.20171		0.02655	0.1982		0.02675	0.19817
0.00023	0.00218		0.02932	0.19823		0.02932	0.19836		0.02792	0.20522		0.02658	0.19825		0.02706	0.20534		0.02658	0.19839		0.02678	0.19835
0.00023	0.002		0.02932	0.19842		0.02934	0.19856		0.02797	0.20541		0.02655	0.19844		0.02708	0.20552		0.0266	0.19858		0.02686	0.19853
0.0002	0.00182		0.02929	0.19861		0.02942	0.19874		0.02797	0.20559		0.02655	0.19862		0.02714	0.20571		0.02668	0.19876		0.02688	0.19872
0.0002	0.00163		0.02937	0.19879		0.02942	0.19892		0.02795	0.20579		0.02658	0.1988		0.02716	0.2059		0.02668	0.19895		0.02693	0.19891
0.00018	0.00146		0.02934	0.19897		0.02942	0.1991		0.02795	0.20597		0.02663	0.19899		0.02716	0.20609		0.02663	0.19913		0.02691	0.19909
0.00013	0.00127		0.02937	0.19916		0.02942	0.19929		0.02805	0.20616		0.02668	0.19918		0.02721	0.20629		0.02663	0.19933		0.02691	0.19928
8e-05	0.00109		0.0295	0.19935		0.0295	0.19947		0.02805	0.20635		0.02665	0.19937		0.02721	0.20647		0.02663	0.19952		0.02693	0.19947
0	0.00091		0.02947	0.19954		0.02955	0.19966		0.02805	0.20655		0.02673	0.19956		0.02724	0.20667		0.0267	0.19971		0.02691	0.19966
-3e-05	0.00074		0.02942	0.19972		0.02955	0.19985		0.0281	0.20675		0.02678	0.19975		0.02724	0.20686		0.02678	0.19989		0.02696	0.19985
-0.0001	0.00056		0.02952	0.19991		0.02957	0.20003		0.02815	0.20695		0.02675	0.19993		0.02721	0.20705		0.02673	0.20007		0.02696	0.20003
-7e-05	0.00039		0.02955	0.20009		0.02965	0.20022		0.02813	0.20713		0.02675	0.20011		0.02731	0.20724		0.02678	0.20026		0.02701	0.20022
-7e-05	0.0002		0.02955	0.20028		0.02965	0.20041		0.0282	0.20731		0.02683	0.20029		0.02734	0.20741		0.02678	0.20045		0.02701	0.2004
-0.00015	2e-05		0.02955	0.20039		0.02962	0.20061		0.02817	0.20749		0.0268	0.20048		0.02734	0.20759		0.02678	0.20064		0.02688	0.20059
-0.00013	-0.00014		0.02952	0.20042		0.02967	0.2008		0.0282	0.20765		0.02683	0.20068		0.02736	0.20776		0.02688	0.20083		0.02696	0.20079
			0.0295	0.20041		0.0297	0.201		0.02817	0.20783		0.02686	0.20088		0.02731	0.20793		0.02686	0.20102		0.02708	0.20097
			0.02945	0.2004		0.02965	0.20118		0.02817	0.20801		0.02686	0.20106		0.02769	0.21157		0.02683	0.20119		0.02708	0.20116
			0.02939	0.20038		0.02965	0.20135		0.0282	0.20818		0.02686	0.20124		0.02772	0.21176		0.02686	0.20136		0.02701	0.20133
			0.02934	0.20031		0.02975	0.20152		0.02823	0.20836		0.02696	0.2014		0.02772	0.21196		0.02691	0.20153		0.02706	0.20149
			0.02929	0.20025		0.02978	0.20168		0.02825	0.20853		0.02691	0.20158		0.02769	0.21213		0.02691	0.20171		0.02708	0.20167
			0.02924	0.19992		0.02983	0.20186		0.02825	0.20871		0.02691	0.20175		0.0278	0.21231		0.02691	0.20188		0.02703	0.20185
			0.02917	0.19951		0.02983	0.20203		0.0283	0.20889		0.02698	0.20193		0.0278	0.2125		0.02698	0.20206		0.02706	0.20201
			0.02906	0.19937		0.02985	0.2022		0.02833	0.20908		0.02701	0.2021		0.02772	0.21268		0.02703	0.20223		0.02716	0.20219
			0.02899	0.19919		0.02988	0.20237		0.02833	0.20927		0.02698	0.20227		0.02782	0.21288		0.02698	0.2024		0.02719	0.20236
			0.02873	0.19892		0.02985	0.20256		0.02835	0.20947		0.02701	0.20244		0.02787	0.21307		0.02698	0.20258		0.02719	0.20253
			0.02858	0.19862		0.02985	0.20274		0.02845	0.20965		0.02701	0.20262		0.02782	0.21325		0.02703	0.20277		0.02724	0.20272
			0.0284	0.19831		0.02993	0.20292		0.02843	0.20984		0.02701	0.2028		0.02792	0.21344		0.02706	0.20296		0.02726	0.20291
			0.02823	0.19804		0.03	0.20312		0.0284	0.21001		0.02703	0.203		0.02792	0.21361		0.02706	0.20316		0.02729	0.20311
			0.0281	0.19779		0.03005	0.20332		0.02843	0.21019		0.02708	0.2032		0.02792	0.21379		0.02703	0.20335		0.02731	0.2033
			0.028	0.19759		0.02998	0.20351		0.02848	0.21036		0.02708	0.20339		0.0279	0.21397		0.02706	0.20354		0.02734	0.20349
			0.02785	0.1974		0.03003	0.20369		0.02853	0.21055		0.02708	0.20357		0.02797	0.21415		0.02708	0.20372		0.02734	0.20368
			0.02769	0.19723		0.03008	0.20387		0.02851	0.21073		0.02714	0.20376		0.02797	0.21434		0.02711	0.2039		0.02736	0.20385
			0.02762	0.19705		0.03005	0.20405		0.02853	0.2109		0.02716	0.20393		0.02792	0.21452		0.02719	0.20408		0.02741	0.20404
			0.02757	0.19689		0.0301	0.20423		0.02848	0.21108		0.02706	0.20411		0.02797	0.2147		0.02721	0.20426		0.02741	0.20422
			0.02749	0.19669		0.03013	0.20442		0.02851	0.21126		0.02716	0.2043		0.02797	0.21488		0.02714	0.20445		0.02744	0.20441
			0.02744	0.19651		0.03016	0.2046		0.02856	0.21145		0.02724	0.20449		0.02808	0.21507		0.02714	0.20464		0.02741	0.20459
			0.02734	0.19633		0.03016	0.20478		0.02856	0.21164		0.02716	0.20467		0.02808	0.21526		0.02729	0.20481		0.02749	0.20478
			0.02721	0.19615		0.03018	0.20495		0.02863	0.21183		0.02724	0.20485		0.02802	0.21545		0.02721	0.205		0.02746	0.20495
			0.02708	0.19597		0.03016	0.20513		0.02861	0.21202		0.02724	0.20502		0.02805	0.21564		0.02719	0.20517		0.02746	0.20512
			0.02696	0.19579		0.03021	0.2053		0.02863	0.2122		0.02729	0.2052		0.0281	0.21582		0.02734	0.20535		0.02752	0.20529
			0.02691	0.1956		0.03026	0.20549		0.02863	0.21238		0.02734	0.20538		0.02815	0.216		0.02726	0.20554		0.02752	0.20549
			0.02683	0.19542		0.03021	0.20568		0.02861	0.21256		0.02729	0.20557		0.02817	0.21618		0.02724	0.20573		0.02754	0.20567
			0.02673	0.19523		0.03026	0.20587		0.02868	0.21275		0.02736	0.20576		0.02825	0.21636		0.02736	0.20591		0.02754	0.20586
			0.02665	0.19505		0.03033	0.20607		0.02873	0.21295		0.02739	0.20595		0.0282	0.21654		0.02741	0.2061		0.02757	0.20605
			0.02658	0.19486		0.03036	0.20625		0.02873	0.21313		0.02734	0.20613		0.02817	0.21673		0.02734	0.20629		0.02762	0.20623
			0.0265	0.19467		0.03031	0.20645		0.02871	0.21332		0.02734	0.20632		0.0282	0.21691		0.02736	0.20647		0.02762	0.20642
			0.0264	0.19448		0.03033	0.20665		0.02881	0.2135		0.02741	0.20651		0.0282	0.21708		0.02746	0.20667		0.02762	0.20662
			0.02627	0.19429		0.03041	0.20684		0.02879	0.21368		0.02741	0.20671		0.02825	0.21726		0.02739	0.20686		0.02762	0.20682
			0.02617	0.19409		0.03038	0.20704		0.02876	0.21386		0.02741	0.20691		0.0283	0.21744		0.02739	0.20706		0.02767	0.20702
			0.02612	0.19389		0.03041	0.20722		0.02886	0.21404		0.02746	0.2071		0.0283	0.21762		0.02754	0.20724		0.02767	0.2072
			0.02604	0.1937		0.03044	0.2074		0.02884	0.21422		0.02746	0.20728		0.02823	0.2178		0.02744	0.20742		0.02772	0.20738
			0.02597	0.19352		0.03041	0.20757		0.02876	0.2144		0.02744	0.20746		0.0283	0.21799		0.02746	0.20759		0.02777	0.20755
			0.02592	0.19335		0.03046	0.20775		0.02891	0.21458		0.02744	0.20762		0.02838	0.21818		0.02757	0.20776		0.02769	0.20772
			0.02584	0.19318		0.03049	0.20792		0.02889	0.21478		0.02749	0.2078		0.02838	0.21836		0.02752	0.20794		0.02774	0.2079
			0.02574	0.193		0.03061	0.2081		0.02889	0.21496		0.02759	0.20797		0.02838	0.21854		0.02746	0.20812		0.02774	0.20807
			0.02569	0.19283		0.03059	0.20827		0.02899	0.21514		0.02759	0.20815		0.0284	0.21873		0.02752	0.20829		0.02777	0.20825
			0.02566	0.19264		0.03051	0.20845		0.02901	0.21534		0.02762	0.20833		0.02845	0.21892		0.02762	0.20847		0.02777	0.20842
			0.02559	0.19247		0.03059	0.20862		0.02899	0.21553		0.02754	0.20851		0.02851	0.21912		0.02757	0.20864		0.02782	0.2086
			0.02549	0.19228		0.03064	0.2088		0.02901	0.21572		0.02752	0.20868		0.02853	0.2193		0.02762	0.20883		0.0279	0.20878
			0.02541	0.1921		0.03061	0.20898		0.02909	0.2159		0.02757	0.20887		0.02851	0.21948		0.02767	0.20902		0.02787	0.20897
			0.02533	0.19191		0.03064	0.20918		0.02906	0.21608		0.02762	0.20906		0.02853	0.21965		0.02762	0.20921		0.0279	0.20916
			0.02521	0.19172		0.03069	0.20937		0.02904	0.21625		0.02762	0.20925		0.02856	0.21982		0.02767	0.20941		0.02787	0.20936
			0.02515	0.19154		0.03074	0.20956		0.02909	0.21643		0.02764	0.20944		0.02851	0.22		0.02774	0.20959		0.02787	0.20955
			0.02505	0.19135		0.03069	0.20974		0.02911	0.21662		0.02767	0.20963		0.02856	0.22018		0.0278	0.20977		0.02787	0.20973
			0.02498	0.19117		0.03076	0.20992		0.02917	0.2168		0.02767	0.20981		0.02853	0.22036		0.02774	0.20995		0.0279	0.2099
			0.02493	0.191		0.03082	0.21009		0.02917	0.21697		0.02772	0.20998		0.02858	0.22054		0.02777	0.21012		0.02802	0.21007
			0.02482	0.19081		0.03074	0.21027		0.02914	0.21714		0.02772	0.21016		0.02861	0.22073		0.02782	0.21031		0.02792	0.21025
			0.0248	0.19062		0.03084	0.21045		0.02919	0.21732		0.02777	0.21034		0.02866	0.22091		0.02774	0.21049		0.02792	0.21043
			0.02467	0.19044		0.03089	0.21064		0.02914	0.2175		0.0278	0.21053		0.02863	0.22111		0.02767	0.21067		0.02802	0.21062
			0.02465	0.19025		0.03079	0.21081		0.02917	0.21768		0.0278	0.21071		0.02868	0.2213		0.02782	0.21085		0.02802	0.2108
			0.0246	0.19007		0.03082	0.21099		0.02927	0.21787		0.0278	0.21089		0.02866	0.22149		0.02787	0.21102		0.02808	0.21097
			0.0245	0.1899		0.03089	0.21117		0.02922	0.21806		0.02782	0.21106		0.02866	0.22169		0.02787	0.21121		0.02808	0.21116
			0.02439	0.18973		0.03094	0.21135		0.02924	0.21824		0.0279	0.21124		0.02871	0.22187		0.02787	0.21139		0.0281	0.21134
			0.02437	0.18956		0.03089	0.21155		0.02929	0.21843		0.02782	0.21143		0.02873	0.22205		0.02795	0.21158		0.02815	0.21153
			0.02422	0.18938		0.03097	0.21174		0.02934	0.21862		0.02782	0.21162		0.02868	0.22223		0.02792	0.21177		0.0281	0.21172
			0.02416	0.1892		0.03097	0.21193		0.02937	0.21881		0.02795	0.21181		0.02876	0.22241		0.02792	0.21196		0.02808	0.2119
			0.02409	0.18902		0.03084	0.21211		0.02939	0.21901		0.02792	0.21199		0.02881	0.22258		0.02797	0.21214		0.02817	0.21209
			0.02399	0.18884		0.03094	0.21229		0.02942	0.2192		0.02792	0.21218		0.02876	0.22278		0.02795	0.21231		0.0282	0.21227
			0.02401	0.18865		0.03099	0.21247		0.02937	0.21938		0.028	0.21236		0.02879	0.22296		0.02795	0.2125		0.02823	0.21245
			0.02399	0.18846		0.03097	0.21266		0.02942	0.21956		0.02797	0.21254		0.02886	0.22313		0.02805	0.21269		0.02815	0.21264
			0.02389	0.18825		0.03104	0.21285		0.02952	0.21973		0.02795	0.21273		0.02886	0.22331		0.02808	0.21288		0.0282	0.21283
			0.02373	0.18804		0.03107	0.21304		0.02945	0.2199		0.02802	0.21293		0.02886	0.22349		0.02797	0.21307		0.02828	0.21302
			0.02366	0.18785		0.03104	0.21323		0.02947	0.22007		0.02805	0.21312		0.02894	0.22368		0.02802	0.21326		0.02828	0.21321
			0.02366	0.18765		0.0311	0.21341		0.02952	0.22025		0.02808	0.2133		0.02899	0.22386		0.02815	0.21344		0.02828	0.21339
			0.02353	0.18748		0.0311	0.2136		0.02947	0.22043		0.02808	0.21348		0.02896	0.22405		0.02805	0.21361		0.02835	0.21357
			0.02345	0.18731		0.03107	0.21377		0.02955	0.22062		0.02813	0.21365		0.02901	0.22423		0.02808	0.21379		0.02835	0.21375
			0.02345	0.18715		0.03115	0.21395		0.02957	0.2208		0.0281	0.21383		0.02896	0.22441		0.0282	0.21397		0.02838	0.21393
			0.02335	0.18697		0.03122	0.21413		0.02957	0.22099		0.0281	0.21401		0.02896	0.22459		0.02813	0.21416		0.02835	0.21412
			0.02325	0.1868		0.03115	0.21431		0.02965	0.22118		0.0282	0.2142		0.02899	0.22478		0.02802	0.21434		0.0284	0.2143
			0.02328	0.18662		0.0312	0.2145		0.02962	0.22138		0.02813	0.21438		0.02909	0.22496		0.0282	0.21453		0.02843	0.21448
			0.0232	0.18643		0.03122	0.21468		0.02962	0.22157		0.0281	0.21456		0.02904	0.22515		0.02828	0.21471		0.02843	0.21466
			0.02315	0.18625		0.03122	0.21486		0.0296	0.22176		0.02817	0.21475		0.02904	0.22534		0.02813	0.21489		0.02843	0.21484
			0.02307	0.18606		0.03122	0.21505		0.02967	0.22195		0.02825	0.21493		0.02914	0.22552		0.02815	0.21507		0.02851	0.21502
			0.02302	0.18587		0.03127	0.21524		0.0297	0.22212		0.02823	0.21511		0.02911	0.2257		0.02835	0.21526		0.02851	0.21521
			0.0229	0.18568		0.03122	0.21543		0.02973	0.22231		0.02825	0.2153		0.02911	0.22587		0.02823	0.21545		0.02848	0.21541
			0.02287	0.18549		0.03122	0.21561		0.02967	0.22248		0.02825	0.2155		0.02917	0.22605		0.0282	0.21564		0.02848	0.2156
			0.02279	0.1853		0.03132	0.21579		0.02973	0.22267		0.02825	0.21569		0.02922	0.22623		0.02833	0.21583		0.02851	0.21578
			0.02277	0.18512		0.0313	0.21598		0.02973	0.22285		0.02835	0.21587		0.02924	0.22641		0.02835	0.21601		0.02858	0.21596
			0.02277	0.18494		0.03132	0.21615		0.0297	0.22302		0.02835	0.21605		0.02922	0.22658		0.02823	0.21618		0.02858	0.21614
			0.02267	0.18475		0.03142	0.21633		0.0298	0.2232		0.0284	0.21623		0.02924	0.22676		0.02833	0.21636		0.02858	0.21631
			0.02262	0.18457		0.0314	0.21651		0.02983	0.22338		0.0284	0.2164		0.02929	0.22695		0.02838	0.21654		0.02861	0.2165
			0.02251	0.18439		0.03138	0.2167		0.0298	0.22356		0.02843	0.21658		0.02927	0.22712		0.0283	0.21673		0.02868	0.21668
			0.02246	0.1842		0.03142	0.21688		0.02985	0.22374		0.0284	0.21677		0.02922	0.2273		0.0284	0.21691		0.02866	0.21686
			0.02246	0.18403		0.03145	0.21705		0.0299	0.22393		0.02845	0.21695		0.02929	0.22749		0.0284	0.21708		0.02868	0.21704
			0.02239	0.18386		0.03138	0.21723		0.02995	0.22412		0.02845	0.21712		0.02939	0.22769		0.02835	0.21725		0.02868	0.21722
			0.02229	0.18368		0.03148	0.21741		0.0299	0.2243		0.02848	0.2173		0.02942	0.22788		0.02838	0.21744		0.02868	0.21739
			0.02224	0.18351		0.03155	0.21759		0.02988	0.22449		0.02853	0.21747		0.02939	0.22807		0.02848	0.21762		0.02871	0.21757
			0.02221	0.18333		0.0315	0.21777		0.03	0.22467		0.02851	0.21765		0.02939	0.22826		0.02843	0.2178		0.02873	0.21776
			0.02211	0.18315		0.03155	0.21796		0.03003	0.22486		0.02853	0.21785		0.02939	0.22845		0.02848	0.21799		0.02876	0.21795
			0.02206	0.18297		0.03163	0.21815		0.03	0.22504		0.02856	0.21804		0.02939	0.22864		0.02853	0.21818		0.02879	0.21813
			0.02216	0.18279		0.03158	0.21834		0.02998	0.22523		0.02853	0.21823		0.02947	0.22883		0.02845	0.21836		0.02881	0.21831
			0.02201	0.18261		0.03158	0.21853		0.03	0.22541		0.02856	0.21841		0.0295	0.22901		0.02851	0.21855		0.02886	0.2185
			0.02193	0.18242		0.03168	0.21872		0.03003	0.22559		0.02858	0.21859		0.0295	0.22919		0.02858	0.21874		0.02889	0.21869
			0.02188	0.18223		0.03168	0.21891		0.03003	0.22576		0.02856	0.21878		0.02952	0.22937		0.02861	0.21893		0.02881	0.21888
			0.02186	0.18203		0.03165	0.2191		0.03008	0.22594		0.02866	0.21897		0.02957	0.22955		0.02856	0.21912		0.02886	0.21907
			0.02168	0.18183		0.03168	0.21929		0.03018	0.22612		0.02863	0.21916		0.0295	0.22972		0.02866	0.21931		0.02894	0.21925
			0.0216	0.18164		0.03168	0.21946		0.03008	0.22629		0.02866	0.21935		0.02957	0.2299		0.02868	0.21949		0.02894	0.21944
			0.02168	0.18146		0.0317	0.21964		0.03013	0.22647		0.02868	0.21952		0.0296	0.23009		0.02863	0.21965		0.02894	0.21961
			0.0216	0.18128		0.03173	0.2198		0.0301	0.22666		0.02871	0.2197		0.02957	0.23027		0.02868	0.21983		0.02901	0.21979
			0.02155	0.18111		0.03178	0.21997		0.03013	0.22683		0.02873	0.21987		0.02962	0.23046		0.02876	0.22		0.02901	0.21996
			0.02153	0.18094		0.0317	0.22015		0.03021	0.227		0.02876	0.22004		0.02967	0.23064		0.02873	0.22018		0.02899	0.22014
			0.02148	0.18075		0.03175	0.22032		0.03023	0.22719		0.02871	0.22022		0.02962	0.23084		0.02871	0.22036		0.02904	0.22032
			0.02137	0.18058		0.03181	0.22051		0.03021	0.22737		0.02876	0.2204		0.02965	0.23102		0.02884	0.22054		0.02904	0.22051
			0.02137	0.1804		0.03181	0.22069		0.03023	0.22756		0.02876	0.22059		0.02973	0.23122		0.02873	0.22073		0.02901	0.22069
			0.02132	0.18022		0.03183	0.22089		0.03028	0.22776		0.02879	0.22078		0.02973	0.23141		0.02881	0.22091		0.02906	0.22087
			0.0212	0.18004		0.03183	0.22108		0.03028	0.22796		0.02884	0.22097		0.02983	0.2316		0.02884	0.22111		0.02909	0.22106
			0.02114	0.17985		0.03188	0.22127		0.03028	0.22815		0.02886	0.22115		0.02983	0.23176		0.02881	0.2213		0.02906	0.22125
			0.0212	0.17966		0.03183	0.22147		0.03033	0.22833		0.02889	0.22135		0.02978	0.23193		0.02876	0.2215		0.02911	0.22145
			0.02109	0.17946		0.03188	0.22167		0.03033	0.22852		0.02891	0.22155		0.02973	0.23209		0.02886	0.22169		0.02914	0.22165
			0.02097	0.17927		0.03193	0.22185		0.03036	0.22871		0.02894	0.22174		0.0298	0.23227		0.02894	0.22188		0.02919	0.22184
			0.02097	0.17908		0.03191	0.22204		0.03041	0.2289		0.02891	0.22192		0.0298	0.23245		0.02889	0.22206		0.02919	0.22201
			0.02094	0.17889		0.03198	0.22221		0.03038	0.22909		0.02891	0.2221		0.02978	0.23263		0.02894	0.22223		0.02919	0.22219
			0.02084	0.17871		0.03198	0.22239		0.03036	0.22927		0.02894	0.22229		0.02985	0.23281		0.02899	0.22242		0.02927	0.22237
			0.02081	0.17853		0.03203	0.22257		0.03041	0.22944		0.02899	0.22246		0.0299	0.233		0.02891	0.22259		0.02924	0.22255
			0.02086	0.17834		0.03203	0.22275		0.03038	0.22962		0.02899	0.22264		0.0299	0.23319		0.02899	0.22278		0.02922	0.22273
			0.02079	0.17816		0.03211	0.22293		0.03044	0.22979		0.02899	0.22283		0.0299	0.23338		0.02906	0.22296		0.02927	0.22291
			0.02069	0.17798		0.03209	0.22311		0.03051	0.22998		0.02906	0.223		0.02993	0.23357		0.02891	0.22313		0.02937	0.22309
			0.02064	0.1778		0.03203	0.22327		0.03054	0.23017		0.02904	0.22318		0.02998	0.23376		0.02896	0.22331		0.02929	0.22327
			0.02056	0.17762		0.03209	0.22346		0.03059	0.23035		0.02906	0.22335		0.02995	0.23394		0.02906	0.22349		0.02924	0.22344
			0.02046	0.17745		0.03219	0.22364		0.03049	0.23053		0.02909	0.22353		0.03003	0.23412		0.02901	0.22367		0.02932	0.22363
			0.02049	0.17727		0.03214	0.22384		0.03059	0.23072		0.02909	0.22371		0.02995	0.2343		0.02906	0.22386		0.02934	0.22381
			0.02051	0.17709		0.03219	0.22403		0.03064	0.23091		0.02914	0.2239		0.03	0.23447		0.02917	0.22404		0.02937	0.224
			0.02043	0.17691		0.03224	0.22421		0.03061	0.23111		0.02922	0.22409		0.0301	0.23466		0.02922	0.22423		0.02937	0.22418
			0.02041	0.17674		0.03224	0.2244		0.03069	0.2313		0.02924	0.22427		0.03005	0.23484		0.02917	0.22441		0.02937	0.22436
			0.02036	0.17656		0.03234	0.22458		0.03071	0.23149		0.02914	0.22445		0.03	0.23503		0.02919	0.22459		0.02939	0.22455
			0.02033	0.17637		0.03231	0.22475		0.03069	0.23166		0.02927	0.22463		0.03005	0.23522		0.02917	0.22478		0.02942	0.22473
			0.02023	0.17618		0.03221	0.22494		0.03061	0.23182		0.02929	0.22482		0.03008	0.2354		0.02911	0.22497		0.02947	0.22492
			0.02018	0.17597		0.03221	0.22513		0.03064	0.23199		0.02922	0.225		0.0301	0.23558		0.02927	0.22516		0.02952	0.22511
			0.02015	0.17576		0.03221	0.22531		0.03071	0.23216		0.02922	0.2252		0.03018	0.23576		0.02929	0.22535		0.0295	0.2253
			0.02013	0.17557		0.03229	0.22549		0.03069	0.23234		0.02939	0.22538		0.03023	0.23595		0.02922	0.22552		0.0295	0.22548
			0.02008	0.17539		0.03236	0.22566		0.03074	0.23252		0.02932	0.22556		0.03021	0.23614		0.02927	0.2257		0.02957	0.22565
			0.02005	0.17522		0.03234	0.22584		0.03079	0.2327		0.02929	0.22574		0.03023	0.23632		0.02934	0.22587		0.02955	0.22583
			0.01998	0.17505		0.03239	0.22601		0.03079	0.23289		0.02947	0.22591		0.03023	0.23651		0.02932	0.22605		0.02955	0.226
			0.02	0.17489		0.03241	0.2262		0.03082	0.23307		0.02937	0.22609		0.03021	0.23669		0.02937	0.22623		0.0296	0.22618
			0.01995	0.17472		0.03239	0.22638		0.03084	0.23325		0.02929	0.22626		0.03026	0.23688		0.02934	0.22641		0.02962	0.22636
			0.01987	0.17454		0.03239	0.22656		0.03087	0.23345		0.02937	0.22645		0.03031	0.23706		0.02932	0.22659		0.0297	0.22654
			0.01987	0.17436		0.03244	0.22674		0.03087	0.23364		0.02952	0.22663		0.03033	0.23726		0.02939	0.22677		0.0297	0.22673
			0.01977	0.17419		0.03246	0.22691		0.03087	0.23383		0.02939	0.22681		0.03026	0.23745		0.02947	0.22695		0.02967	0.2269
			0.01977	0.17401		0.03244	0.22709		0.03089	0.23402		0.02942	0.22699		0.03033	0.23763		0.02942	0.22713		0.02962	0.22708
			0.01972	0.17382		0.03249	0.22727		0.03094	0.2342		0.02955	0.22716		0.03036	0.23781		0.02939	0.22731		0.0297	0.22727
			0.01975	0.17363		0.03254	0.22746		0.03099	0.23437		0.0295	0.22735		0.03036	0.23798		0.02947	0.2275		0.02978	0.22746
			0.0197	0.17343		0.03254	0.22766		0.03099	0.23455		0.02945	0.22755		0.03049	0.23815		0.02942	0.2277		0.02978	0.22765
			0.01957	0.17323		0.03254	0.22785		0.03104	0.23473		0.02957	0.22774		0.03049	0.23833		0.02942	0.22789		0.02975	0.22785
			0.01947	0.17304		0.03264	0.22804		0.0311	0.23491		0.0296	0.22793		0.03041	0.23851		0.0296	0.22807		0.02983	0.22803
			0.01947	0.17286		0.03259	0.22823		0.03104	0.23511		0.0295	0.22812		0.03046	0.23869		0.02955	0.22826		0.0298	0.22821
			0.01944	0.17267		0.03259	0.22842		0.03104	0.23529		0.02962	0.22831		0.03049	0.23886		0.02947	0.22845		0.0298	0.2284
			0.01944	0.17249		0.03259	0.22861		0.0311	0.23547		0.02965	0.22849		0.03049	0.23905		0.02955	0.22863		0.02983	0.22858
			0.01939	0.17231		0.03267	0.2288		0.03117	0.23565		0.02957	0.22867		0.03049	0.23922		0.0296	0.22882		0.02988	0.22878
			0.01934	0.17212		0.03274	0.229		0.0312	0.23583		0.02967	0.22886		0.03054	0.23941		0.02952	0.22901		0.02988	0.22897
			0.01929	0.17193		0.03272	0.22917		0.03115	0.23602		0.02973	0.22905		0.03054	0.2396		0.02957	0.22919		0.0299	0.22915
			0.01924	0.17174		0.03267	0.22935		0.03117	0.23621		0.02965	0.22923		0.03054	0.23979		0.02967	0.22937		0.02993	0.22933
			0.01924	0.17157		0.03269	0.22952		0.0312	0.23639		0.0297	0.22941		0.03061	0.23999		0.02965	0.22955		0.02985	0.2295
			0.01919	0.17139		0.03272	0.2297		0.03122	0.23658		0.02978	0.22958		0.03064	0.24018		0.02965	0.22972		0.0299	0.22968
			0.01911	0.17122		0.0328	0.22988		0.03122	0.23677		0.02975	0.22976		0.03061	0.24035		0.02978	0.2299		0.02998	0.22986
			0.01909	0.17103		0.03277	0.23007		0.03125	0.23696		0.02967	0.22995		0.03066	0.24053		0.02973	0.23009		0.03003	0.23004
			0.01909	0.17085		0.0328	0.23025		0.0313	0.23715		0.0298	0.23013		0.03076	0.24071		0.0298	0.23028		0.03005	0.23023
			0.01896	0.17067		0.03282	0.23044		0.03125	0.23734		0.02985	0.23031		0.03071	0.24089		0.02983	0.23046		0.03008	0.23042
			0.01899	0.17049		0.03285	0.23062		0.03135	0.23752		0.02983	0.2305		0.03071	0.24108		0.02978	0.23064		0.03016	0.2306
			0.01899	0.17031		0.03287	0.23081		0.03135	0.23771		0.02985	0.23069		0.03076	0.24127		0.02975	0.23084		0.03016	0.23079
			0.01894	0.17012		0.03287	0.231		0.03132	0.23787		0.02993	0.23088		0.03076	0.24145		0.0298	0.23103		0.03008	0.23098
			0.01891	0.16993		0.0329	0.2312		0.03135	0.23804		0.02993	0.23108		0.03076	0.24162		0.02978	0.23123		0.0301	0.23118
			0.01891	0.16974		0.03292	0.23138		0.0314	0.23822		0.0299	0.23127		0.03079	0.24179		0.02978	0.23142		0.03018	0.23137
			0.01881	0.16954		0.0329	0.23157		0.03145	0.2384		0.02993	0.23146		0.03079	0.24196		0.02983	0.2316		0.03016	0.23155
			0.01871	0.16935		0.03292	0.23174		0.03148	0.23857		0.02985	0.23164		0.03084	0.24215		0.0299	0.23176		0.03013	0.23173
			0.01871	0.16918		0.03297	0.23191		0.0314	0.23875		0.02988	0.2318		0.03089	0.24234		0.02995	0.23193		0.03021	0.23189
			0.01866	0.169		0.03297	0.23208		0.0314	0.23894		0.03	0.23197		0.03084	0.24253		0.02998	0.2321		0.03021	0.23206
			0.01866	0.16884		0.03295	0.23225		0.03145	0.23911		0.03	0.23213		0.03089	0.24273		0.02998	0.23227		0.03021	0.23223
			0.01863	0.16866		0.033	0.23243		0.03145	0.23929		0.02998	0.23231		0.03089	0.24292		0.03	0.23245		0.03023	0.23241
			0.01866	0.16848		0.03303	0.23261		0.03153	0.23949		0.03008	0.23249		0.03099	0.24311		0.03005	0.23264		0.03028	0.23259
			0.01856	0.16831		0.033	0.23279		0.03153	0.23968		0.03005	0.23267		0.03104	0.24332		0.03	0.23282		0.03028	0.23278
			0.01848	0.16814		0.03308	0.23297		0.03165	0.23987		0.03003	0.23286		0.03102	0.24352		0.03003	0.233		0.03031	0.23296
			0.01848	0.16796		0.03305	0.23316		0.03165	0.24007		0.03005	0.23304		0.03099	0.24371		0.03008	0.23319		0.03038	0.23314
			0.01843	0.16778		0.0331	0.23335		0.03158	0.24024		0.0301	0.23322		0.03102	0.24388		0.0301	0.23338		0.03033	0.23333
			0.01838	0.1676		0.0331	0.23354		0.03153	0.24042		0.0301	0.23342		0.03107	0.24404		0.03016	0.23357		0.03036	0.23352
			0.01838	0.16741		0.03315	0.23374		0.0316	0.2406		0.0301	0.23361		0.03107	0.2442		0.03018	0.23376		0.03038	0.23371
			0.01833	0.16722		0.03315	0.23393		0.0317	0.24078		0.03013	0.2338		0.03104	0.24437		0.03016	0.23395		0.03036	0.2339
			0.01833	0.16702		0.03315	0.2341		0.03173	0.24097		0.03016	0.23398		0.03112	0.24455		0.03016	0.23413		0.03041	0.23408
			0.01825	0.16684		0.03315	0.23428		0.03168	0.24116		0.03021	0.23417		0.03115	0.24473		0.03026	0.23431		0.03051	0.23425
			0.01823	0.16666		0.03315	0.23445		0.03165	0.24135		0.03026	0.23434		0.0311	0.24491		0.03018	0.23448		0.03044	0.23444
			0.0182	0.16647		0.0332	0.23463		0.0317	0.24152		0.03021	0.23452		0.03112	0.24509		0.03018	0.23467		0.03046	0.23462
			0.01815	0.16629		0.03323	0.23482		0.03173	0.24168		0.03018	0.23469		0.0312	0.24527		0.03026	0.23485		0.03054	0.2348
			0.01812	0.16609		0.03328	0.23501		0.03175	0.24185		0.03031	0.23489		0.0312	0.24546		0.03031	0.23504		0.03054	0.23499
			0.01812	0.1659		0.0333	0.23519		0.03181	0.24203		0.03033	0.23508		0.03122	0.24565		0.03023	0.23522		0.03059	0.23518
			0.01807	0.16572		0.03325	0.23538		0.03181	0.24222		0.03031	0.23526		0.03122	0.24585		0.03036	0.23541		0.03054	0.23536
			0.01802	0.16554		0.0333	0.23556		0.03188	0.24242		0.03031	0.23544		0.03117	0.24604		0.03038	0.23558		0.03056	0.23554
			0.01792	0.16536		0.03338	0.23574		0.03183	0.24261		0.03036	0.23563		0.0312	0.24623		0.03026	0.23576		0.03059	0.23571
			0.0179	0.16519		0.0334	0.23593		0.03193	0.2428		0.03036	0.2358		0.0313	0.2464		0.03033	0.23595		0.03066	0.2359
			0.0179	0.16501		0.03338	0.23611		0.03193	0.24299		0.03038	0.23599		0.03135	0.24658		0.03041	0.23614		0.03066	0.23609
			0.01784	0.16483		0.03343	0.2363		0.03188	0.24318		0.03049	0.23618		0.03135	0.24676		0.03038	0.23632		0.03064	0.23628
			0.01782	0.16464		0.03351	0.23648		0.03193	0.24338		0.03044	0.23636		0.03138	0.24695		0.03038	0.23651		0.03066	0.23646
			0.01784	0.16446		0.03348	0.23667		0.03193	0.24358		0.03041	0.23655		0.03138	0.24714		0.03051	0.23669		0.03071	0.23665
			0.01779	0.16427		0.03351	0.23686		0.03191	0.24376		0.03044	0.23674		0.03142	0.24733		0.03044	0.23689		0.03071	0.23684
			0.01769	0.16408		0.03351	0.23704		0.03201	0.24394		0.03051	0.23692		0.0314	0.2475		0.03036	0.23707		0.03074	0.23702
			0.01769	0.16389		0.03346	0.23723		0.03201	0.24411		0.03051	0.23711		0.03142	0.24767		0.03041	0.23727		0.03076	0.23722
			0.01767	0.16369		0.03348	0.23742		0.03198	0.24427		0.03046	0.2373		0.03145	0.24785		0.03049	0.23745		0.03084	0.23741
			0.01764	0.16349		0.03348	0.2376		0.03203	0.24445		0.03054	0.23749		0.03145	0.24801		0.03054	0.23763		0.03084	0.2376
			0.01756	0.1633		0.03356	0.23779		0.03209	0.24462		0.03059	0.23768		0.03145	0.2482		0.03054	0.23781		0.03084	0.23777
			0.01759	0.1631		0.03363	0.23796		0.03214	0.2448		0.03054	0.23785		0.03153	0.24838		0.03054	0.23798		0.03084	0.23795
			0.01751	0.16292		0.03368	0.23813		0.03209	0.24498		0.03056	0.23802		0.03153	0.24856		0.03059	0.23815		0.03079	0.23812
			0.01754	0.16275		0.03366	0.2383		0.03216	0.24516		0.03059	0.2382		0.0315	0.24875		0.03059	0.23833		0.03084	0.23829
			0.01746	0.16257		0.03363	0.23848		0.03216	0.24535		0.03061	0.23837		0.03153	0.24894		0.03061	0.23851		0.03084	0.23847
			0.01739	0.1624		0.03366	0.23866		0.03219	0.24553		0.03061	0.23855		0.0316	0.24913		0.03069	0.23869		0.03092	0.23864
			0.01741	0.16223		0.03361	0.23884		0.03221	0.24573		0.03061	0.23873		0.03163	0.24932		0.03069	0.23887		0.03089	0.23883
			0.01731	0.16207		0.03366	0.23902		0.03221	0.24592		0.03064	0.23891		0.03155	0.24952		0.03071	0.23905		0.03089	0.239
			0.01729	0.16189		0.03368	0.23919		0.03226	0.24611		0.03071	0.23908		0.0316	0.24971		0.03071	0.23923		0.03094	0.23919
			0.01721	0.16171		0.03366	0.23938		0.03229	0.24629		0.03071	0.23927		0.03163	0.2499		0.03066	0.23941		0.03102	0.23937
			0.01729	0.16152		0.03374	0.23957		0.03229	0.24647		0.03079	0.23946		0.03168	0.25008		0.03066	0.2396		0.03097	0.23955
			0.01721	0.16134		0.03376	0.23977		0.03226	0.24665		0.03082	0.23965		0.0316	0.25025		0.03082	0.2398		0.03102	0.23975
			0.01716	0.16114		0.03381	0.23996		0.03229	0.24684		0.03074	0.23984		0.0317	0.25043		0.03082	0.23999		0.03112	0.23994
			0.01721	0.16096		0.03379	0.24015		0.03229	0.24702		0.03074	0.24003		0.0317	0.25061		0.03084	0.24018		0.03112	0.24013
			0.01713	0.16078		0.03384	0.24033		0.03234	0.24721		0.03084	0.24021		0.0317	0.25079		0.03089	0.24036		0.03112	0.24031
			0.01706	0.16059		0.03394	0.24051		0.03236	0.24739		0.03087	0.24039		0.03173	0.25097		0.03087	0.24053		0.0311	0.24048
			0.01703	0.16042		0.03391	0.24069		0.03241	0.24757		0.03084	0.24057		0.03175	0.25115		0.03082	0.24072		0.03102	0.24067
			0.01703	0.16023		0.03391	0.24087		0.03246	0.24774		0.03094	0.24075		0.03181	0.25133		0.03084	0.2409		0.03104	0.24086
			0.01696	0.16005		0.03386	0.24106		0.03249	0.24791		0.03097	0.24094		0.03178	0.25152		0.03092	0.24109		0.03115	0.24104
			0.01693	0.15987		0.03386	0.24125		0.03246	0.24809		0.03094	0.24113		0.03183	0.25171		0.03092	0.24127		0.03117	0.24123
			0.01696	0.15968		0.03394	0.24143		0.03241	0.24827		0.03094	0.24131		0.03183	0.2519		0.03089	0.24145		0.03112	0.24141
			0.01698	0.15951		0.03404	0.2416		0.03254	0.24846		0.03099	0.24149		0.03188	0.25209		0.03097	0.24163		0.03122	0.24158
			0.01691	0.15934		0.03399	0.24176		0.03257	0.24864		0.03097	0.24166		0.03191	0.25228		0.03097	0.24179		0.03125	0.24175
			0.01685	0.15916		0.03401	0.24194		0.03257	0.24883		0.03094	0.24183		0.03191	0.25245		0.03092	0.24196		0.03122	0.24193
			0.01685	0.15897		0.03406	0.24212		0.03259	0.24902		0.03102	0.24201		0.03198	0.25263		0.03097	0.24215		0.0313	0.2421
			0.01675	0.15878		0.03401	0.24231		0.03257	0.2492		0.03102	0.24219		0.03196	0.25281		0.03107	0.24234		0.0313	0.24229
			0.0167	0.15859		0.03406	0.24251		0.03259	0.2494		0.03107	0.24239		0.03196	0.253		0.0311	0.24253		0.03125	0.24249
			0.01668	0.1584		0.03414	0.24269		0.03262	0.2496		0.03115	0.24258		0.03201	0.25319		0.03097	0.24273		0.03122	0.24268
			0.01665	0.15822		0.03406	0.24289		0.03267	0.24979		0.03117	0.24277		0.03203	0.25337		0.0311	0.24291		0.03132	0.24287
			0.01663	0.15804		0.03406	0.24308		0.03264	0.24997		0.03112	0.24296		0.03201	0.25355		0.03112	0.24311		0.03135	0.24307
			0.01657	0.15785		0.03417	0.24327		0.03267	0.25015		0.03122	0.24316		0.03206	0.25373		0.03107	0.24331		0.0314	0.24327
			0.01655	0.15766		0.03419	0.24348		0.03272	0.25031		0.0312	0.24335		0.03201	0.2539		0.03122	0.24351		0.03142	0.24346
			0.01653	0.15746		0.03417	0.24367		0.03274	0.25049		0.03117	0.24355		0.03209	0.25407		0.03127	0.2437		0.03142	0.24365
			0.01647	0.15727		0.03414	0.24385		0.03274	0.25067		0.03117	0.24374		0.03206	0.25424		0.03112	0.24387		0.0314	0.24383
			0.0165	0.15708		0.03427	0.24402		0.03277	0.25085		0.0313	0.24391		0.03209	0.25442		0.0311	0.24404		0.03153	0.244
			0.01642	0.15691		0.03429	0.24419		0.03277	0.25104		0.0312	0.24408		0.03214	0.25461		0.03117	0.2442		0.03155	0.24417
			0.01637	0.15673		0.03424	0.24435		0.03282	0.25122		0.0312	0.24424		0.03219	0.25479		0.03122	0.24437		0.03148	0.24433
			0.01635	0.15655		0.03427	0.24453		0.0328	0.25141		0.03132	0.24441		0.03224	0.25497		0.0312	0.24455		0.0315	0.24451
			0.01637	0.15636		0.03427	0.24471		0.03282	0.25159		0.0313	0.24459		0.03224	0.25516		0.03125	0.24473		0.03153	0.24469
			0.01627	0.15619		0.03424	0.24489		0.03292	0.25177		0.03135	0.24478		0.03234	0.25536		0.0313	0.24491		0.03153	0.24486
			0.01627	0.15601		0.03434	0.24507		0.03295	0.25197		0.0314	0.24495		0.03236	0.25556		0.03125	0.2451		0.03158	0.24505
			0.01627	0.15582		0.03442	0.24524		0.0329	0.25216		0.0313	0.24513		0.03236	0.25576		0.03132	0.24527		0.0316	0.24523
			0.01617	0.15565		0.03439	0.24543		0.0329	0.25234		0.03135	0.24532		0.03239	0.25595		0.0314	0.24546		0.03158	0.24542
			0.0162	0.15546		0.03437	0.24562		0.03295	0.25253		0.03142	0.24551		0.03236	0.25612		0.03138	0.24565		0.0316	0.24561
			0.0162	0.15528		0.03445	0.24582		0.03295	0.2527		0.03142	0.2457		0.03236	0.25629		0.0314	0.24585		0.03168	0.2458
			0.01614	0.15509		0.03442	0.24601		0.03308	0.25289		0.03148	0.2459		0.03241	0.25646		0.03145	0.24604		0.0317	0.24599
			0.01612	0.15491		0.03445	0.2462		0.03308	0.25308		0.0315	0.24609		0.03239	0.25663		0.03142	0.24623		0.03168	0.24618
			0.01609	0.15473		0.03452	0.24638		0.03308	0.25327		0.03153	0.24627		0.03241	0.2568		0.03138	0.2464		0.03173	0.24636
			0.01607	0.15456		0.03452	0.24656		0.03303	0.25345		0.0315	0.24645		0.03241	0.25699		0.03153	0.24658		0.03175	0.24654
			0.01599	0.15439		0.0345	0.24674		0.03303	0.25363		0.03153	0.24662		0.03244	0.25716		0.03145	0.24676		0.03173	0.24673
			0.01599	0.1542		0.03452	0.24692		0.03313	0.25379		0.0316	0.2468		0.03246	0.25735		0.03145	0.24695		0.03173	0.24691
			0.01599	0.15401		0.03457	0.24711		0.03313	0.25396		0.03155	0.24698		0.03254	0.25754		0.0316	0.24713		0.03178	0.24709
			0.01592	0.15382		0.03452	0.2473		0.03313	0.25413		0.03155	0.24717		0.03257	0.25774		0.03168	0.24732		0.03173	0.24727
			0.01586	0.15364		0.0346	0.24747		0.0332	0.25431		0.0316	0.24735		0.03254	0.25793		0.03148	0.2475		0.03183	0.24745
			0.01589	0.15346		0.03465	0.24765		0.03323	0.25449		0.03158	0.24754		0.03254	0.25814		0.03153	0.24768		0.03193	0.24763
			0.01586	0.15329		0.03462	0.24782		0.03323	0.25467		0.0316	0.24771		0.03257	0.25833		0.03165	0.24785		0.03191	0.2478
			0.01586	0.15311		0.03462	0.24799		0.03328	0.25485		0.0316	0.24788		0.03257	0.25851		0.0315	0.24802		0.03183	0.24797
			0.01584	0.15294		0.03467	0.24817		0.03333	0.25504		0.03168	0.24806		0.03264	0.25869		0.03158	0.2482		0.03196	0.24815
			0.01581	0.15275		0.03465	0.24836		0.03328	0.25523		0.03163	0.24824		0.03267	0.25886		0.03173	0.24838		0.03193	0.24834
			0.01584	0.15257		0.03467	0.24854		0.03325	0.25544		0.03165	0.24843		0.03269	0.25904		0.03175	0.24857		0.03188	0.24853
			0.01574	0.15239		0.03472	0.24873		0.0333	0.25564		0.03168	0.24862		0.03274	0.25923		0.0316	0.24875		0.03191	0.24871
			0.01571	0.1522		0.03478	0.24891		0.03333	0.25584		0.03168	0.2488		0.03267	0.25941		0.0317	0.24894		0.03196	0.24889
			0.01569	0.15202		0.03475	0.2491		0.03333	0.25602		0.0317	0.24898		0.03272	0.2596		0.03178	0.24913		0.03201	0.24908
			0.01564	0.15184		0.03478	0.2493		0.0333	0.2562		0.03178	0.24917		0.03277	0.25977		0.03173	0.24932		0.03201	0.24927
			0.01566	0.15165		0.03483	0.24949		0.03333	0.25636		0.03181	0.24937		0.03282	0.25995		0.03178	0.24952		0.03206	0.24948
			0.01564	0.15144		0.0349	0.24968		0.0334	0.25653		0.03178	0.24957		0.03282	0.26012		0.03186	0.24971		0.03206	0.24967
			0.01559	0.15124		0.03483	0.24987		0.03343	0.25669		0.03181	0.24976		0.0328	0.2603		0.03181	0.2499		0.03206	0.24986
			0.01548	0.15105		0.03485	0.25005		0.0334	0.25688		0.03188	0.24995		0.0328	0.26048		0.03183	0.25007		0.03214	0.25004
			0.01551	0.15086		0.03493	0.25023		0.03343	0.25705		0.03183	0.25012		0.03285	0.26067		0.03188	0.25025		0.03214	0.25021
			0.01548	0.15069		0.03495	0.2504		0.03351	0.25724		0.03178	0.25029		0.03287	0.26085		0.03186	0.25042		0.03214	0.25038
			0.01546	0.15051		0.03493	0.25058		0.03346	0.25742		0.03181	0.25047		0.03285	0.26102		0.03186	0.2506		0.03214	0.25056
			0.01543	0.15034		0.03498	0.25076		0.03353	0.25761		0.03193	0.25064		0.03287	0.26121		0.03193	0.25078		0.03219	0.25074
			0.01536	0.15015		0.03498	0.25095		0.03356	0.25781		0.03188	0.25083		0.03295	0.2614		0.03196	0.25097		0.03219	0.25092
			0.01536	0.14998		0.035	0.25113		0.03361	0.25801		0.03186	0.25101		0.0329	0.26159		0.03198	0.25115		0.03221	0.25111
			0.01541	0.1498		0.03508	0.25131		0.03358	0.25821		0.03201	0.25119		0.03292	0.26179		0.03203	0.25133		0.03229	0.25129
			0.01531	0.14962		0.03511	0.25149		0.03361	0.25841		0.03198	0.25137		0.03303	0.26198		0.03196	0.25152		0.03226	0.25147
			0.01526	0.14944		0.03513	0.25168		0.03363	0.25859		0.03198	0.25155		0.03297	0.26217		0.03201	0.25171		0.03231	0.25165
			0.01526	0.14924		0.03511	0.25186		0.03358	0.25877		0.03209	0.25174		0.03297	0.26234		0.03198	0.2519		0.03231	0.25185
			0.01531	0.14905		0.03513	0.25206		0.03366	0.25894		0.03206	0.25193		0.0331	0.26251		0.03198	0.25209		0.03231	0.25204
			0.01523	0.14886		0.03513	0.25225		0.03371	0.25912		0.03209	0.25213		0.0331	0.26268		0.03209	0.25228		0.03234	0.25223
			0.01518	0.14867		0.03513	0.25243		0.03376	0.2593		0.03209	0.25232		0.03297	0.26286		0.03216	0.25246		0.03239	0.25242
			0.01515	0.14849		0.03508	0.25261		0.03374	0.25949		0.03216	0.25251		0.0331	0.26304		0.03216	0.25264		0.03249	0.25259
			0.01513	0.14831		0.03518	0.25278		0.03376	0.25966		0.03214	0.25268		0.0332	0.26322		0.03221	0.25282		0.03241	0.25277
			0.01515	0.14813		0.03523	0.25297		0.03381	0.25984		0.03224	0.25286		0.03308	0.26339		0.03216	0.253		0.03236	0.25295
			0.01508	0.14796		0.03528	0.25316		0.03381	0.26001		0.03224	0.25305		0.03313	0.26357		0.03216	0.25319		0.03239	0.25314
			0.015	0.14777		0.03521	0.25335		0.03381	0.26019		0.03221	0.25323		0.0332	0.26375		0.03219	0.25338		0.03244	0.25333
			0.01508	0.14759		0.03526	0.25353		0.03384	0.26036		0.03224	0.25341		0.03315	0.26394		0.03226	0.25356		0.03249	0.25351
			0.01503	0.14741		0.03528	0.25371		0.03386	0.26055		0.03224	0.2536		0.03313	0.26415		0.03219	0.25374		0.03246	0.25368
			0.015	0.14723		0.03533	0.25387		0.03381	0.26073		0.03229	0.25376		0.0333	0.26434		0.03219	0.2539		0.03252	0.25385
			0.01503	0.14705		0.03528	0.25404		0.03384	0.26091		0.03226	0.25393		0.0334	0.26453		0.03234	0.25407		0.03252	0.25403
			0.015	0.14688		0.03531	0.25421		0.03391	0.26109		0.03226	0.2541		0.03335	0.26473		0.03236	0.25424		0.03259	0.2542
			0.0149	0.14669		0.03536	0.2544		0.03394	0.26128		0.03231	0.25428		0.03333	0.26491		0.03234	0.25442		0.03267	0.25438
			0.01487	0.14651		0.03539	0.25458		0.03399	0.26147		0.03229	0.25446		0.03333	0.26509		0.03239	0.25461		0.03257	0.25456
			0.0149	0.14633		0.03539	0.25475		0.03401	0.26167		0.03236	0.25464		0.03333	0.26527		0.03236	0.25479		0.03257	0.25474
			0.01487	0.14615		0.03541	0.25494		0.03396	0.26187		0.03241	0.25484		0.0334	0.26546		0.03236	0.25497		0.03262	0.25492
			0.01485	0.14597		0.03544	0.25513		0.03401	0.26207		0.03241	0.25502		0.03346	0.26565		0.03236	0.25516		0.03264	0.25511
			0.0148	0.14579		0.03546	0.25533		0.03411	0.26224		0.03244	0.25521		0.03346	0.26583		0.03241	0.25535		0.03262	0.25531
			0.01477	0.1456		0.03554	0.25553		0.03409	0.26242		0.03244	0.25541		0.03343	0.26601		0.03246	0.25556		0.03274	0.25552
			0.01472	0.14541		0.03551	0.25573		0.03409	0.26258		0.03249	0.2556		0.03343	0.26618		0.03249	0.25576		0.03277	0.25571
			0.0147	0.14521		0.03551	0.25593		0.03409	0.26275		0.03252	0.2558		0.03346	0.26636		0.03257	0.25595		0.03277	0.2559
			0.0147	0.14502		0.03551	0.2561		0.03411	0.26293		0.03249	0.25598		0.03351	0.26654		0.03249	0.25613		0.0328	0.25609
			0.0147	0.14484		0.03556	0.25627		0.03409	0.26311		0.03254	0.25616		0.03353	0.26673		0.03244	0.2563		0.03277	0.25625
			0.01465	0.14466		0.03556	0.25643		0.03411	0.26328		0.03257	0.25633		0.03353	0.2669		0.03254	0.25647		0.0328	0.25642
			0.01462	0.14448		0.03561	0.2566		0.03419	0.26346		0.03257	0.2565		0.03353	0.26708		0.03264	0.25664		0.0328	0.25659
			0.01462	0.1443		0.03556	0.25677		0.03419	0.26363		0.03267	0.25667		0.03356	0.26727		0.03257	0.25681		0.03285	0.25676
			0.01462	0.14412		0.03556	0.25695		0.03419	0.26382		0.03264	0.25684		0.03361	0.26746		0.03254	0.25699		0.03277	0.25695
			0.01457	0.14393		0.03561	0.25713		0.03422	0.26402		0.03267	0.25702		0.03361	0.26765		0.03262	0.25717		0.03285	0.25712
			0.01457	0.14375		0.03569	0.25732		0.03424	0.26423		0.03269	0.25721		0.03366	0.26785		0.03259	0.25735		0.0329	0.2573
			0.01452	0.14357		0.03571	0.2575		0.03427	0.26442		0.03269	0.25739		0.03368	0.26804		0.03262	0.25755		0.03292	0.25749
			0.01444	0.14339		0.03574	0.2577		0.03429	0.26462		0.03272	0.25758		0.03366	0.26823		0.03272	0.25774		0.0329	0.25768
			0.01442	0.14321		0.03582	0.2579		0.03427	0.2648		0.03277	0.25778		0.03368	0.2684		0.03267	0.25793		0.03295	0.25788
			0.01444	0.14302		0.03582	0.2581		0.03432	0.26498		0.0328	0.25798		0.03368	0.26857		0.03267	0.25814		0.03297	0.25809
			0.01444	0.14284		0.03576	0.25831		0.03437	0.26516		0.03277	0.25818		0.03374	0.26873		0.03277	0.25833		0.03295	0.25829
			0.01444	0.14264		0.03582	0.25849		0.03442	0.26535		0.0328	0.25837		0.03376	0.2689		0.03277	0.25851		0.03297	0.25847
			0.01434	0.14246		0.03592	0.25867		0.03442	0.26554		0.03287	0.25856		0.03379	0.26908		0.03282	0.25869		0.03305	0.25865
			0.01432	0.14228		0.03594	0.25885		0.03445	0.26572		0.03287	0.25873		0.03371	0.26925		0.03282	0.25887		0.03305	0.25883
			0.01437	0.14209		0.03587	0.25902		0.03447	0.2659		0.03285	0.25891		0.03379	0.26944		0.0328	0.25905		0.03305	0.25901
			0.01432	0.1419		0.03587	0.2592		0.03445	0.26607		0.03292	0.25908		0.03389	0.26961		0.03277	0.25924		0.0331	0.25919
			0.01427	0.14171		0.03592	0.25938		0.03447	0.26625		0.0329	0.25927		0.03384	0.2698		0.03287	0.25942		0.0331	0.25938
			0.01432	0.14153		0.03589	0.25957		0.03452	0.26642		0.03295	0.25946		0.03384	0.26999		0.03292	0.2596		0.03308	0.25956
			0.01429	0.14135		0.03597	0.25974		0.03452	0.26661		0.03297	0.25964		0.03386	0.27019		0.0329	0.25978		0.03308	0.25974
			0.01421	0.14116		0.03594	0.25992		0.0346	0.26679		0.03292	0.25982		0.03389	0.27039		0.03297	0.25996		0.0331	0.25991
			0.01424	0.14099		0.03594	0.26009		0.03465	0.26697		0.03303	0.25999		0.03389	0.27058		0.03295	0.26013		0.0332	0.26009
			0.01414	0.14081		0.03602	0.26027		0.03462	0.26715		0.03308	0.26016		0.03396	0.27076		0.0329	0.26031		0.03323	0.26026
			0.01414	0.14064		0.03602	0.26045		0.03462	0.26734		0.03305	0.26034		0.03401	0.27094		0.03295	0.26049		0.0332	0.26044
			0.01411	0.14045		0.03604	0.26064		0.03465	0.26754		0.033	0.26053		0.03394	0.27111		0.03303	0.26067		0.03323	0.26062
			0.01411	0.14028		0.03604	0.26081		0.03472	0.26774		0.03303	0.26071		0.03396	0.27129		0.03305	0.26085		0.03328	0.2608
			0.01414	0.14009		0.03607	0.261		0.03467	0.26793		0.03305	0.26089		0.03404	0.27147		0.03305	0.26103		0.0333	0.26099
			0.01411	0.13991		0.0361	0.26118		0.0347	0.26812		0.03313	0.26107		0.03409	0.27165		0.03308	0.26121		0.03333	0.26116
			0.01404	0.13973		0.03615	0.26136		0.03475	0.2683		0.0331	0.26125		0.03411	0.27184		0.03313	0.2614		0.03333	0.26135
			0.01404	0.13955		0.0362	0.26156		0.03478	0.26847		0.03313	0.26144		0.03404	0.27202		0.03315	0.2616		0.03333	0.26155
			0.01401	0.13935		0.03622	0.26176		0.03485	0.26864		0.03315	0.26163		0.03414	0.2722		0.03318	0.26179		0.0334	0.26175
			0.01396	0.13915		0.0362	0.26196		0.0348	0.2688		0.03323	0.26183		0.03414	0.2724		0.03323	0.26199		0.03343	0.26194
			0.01399	0.13897		0.0362	0.26215		0.0348	0.26897		0.03323	0.26203		0.03411	0.27258		0.03323	0.26218		0.03348	0.26213
			0.01396	0.13878		0.03625	0.26232		0.03485	0.26915		0.03323	0.2622		0.03419	0.27277		0.03323	0.26235		0.03348	0.26231
			0.01389	0.13861		0.03625	0.26249		0.03483	0.26933		0.03325	0.26238		0.03424	0.27296		0.03318	0.26252		0.03348	0.26247
			0.01389	0.13844		0.03627	0.26266		0.03488	0.2695		0.0332	0.26255		0.03427	0.27314		0.03328	0.26268		0.03351	0.26264
			0.01396	0.13826		0.0363	0.26283		0.0349	0.26968		0.03325	0.26272		0.03419	0.27333		0.0333	0.26286		0.03348	0.26281
			0.01383	0.13809		0.03635	0.26301		0.03495	0.26987		0.03333	0.26289		0.03422	0.27352		0.03323	0.26303		0.03356	0.26299
			0.01376	0.1379		0.03632	0.26319		0.03503	0.27007		0.0333	0.26307		0.03427	0.2737		0.0333	0.26321		0.03361	0.26316
			0.01378	0.13773		0.0363	0.26336		0.03498	0.27026		0.03333	0.26324		0.03429	0.27389		0.03335	0.26339		0.03358	0.26334
			0.01378	0.13755		0.03632	0.26354		0.035	0.27046		0.03335	0.26342		0.03432	0.27408		0.03333	0.26357		0.03356	0.26352
			0.01381	0.13737		0.03645	0.26372		0.03503	0.27065		0.03335	0.2636		0.03437	0.27427		0.0333	0.26376		0.03358	0.26371
			0.01376	0.13719		0.03648	0.26391		0.035	0.27084		0.0334	0.26379		0.03439	0.27445		0.0334	0.26395		0.03363	0.2639
			0.01373	0.137		0.03648	0.26412		0.03505	0.271		0.03338	0.26399		0.03432	0.27462		0.0334	0.26415		0.03363	0.26409
			0.01373	0.1368		0.03642	0.26431		0.03513	0.27118		0.03343	0.2642		0.03439	0.27479		0.03346	0.26435		0.03366	0.2643
			0.01371	0.13662		0.03648	0.26451		0.03513	0.27135		0.03343	0.2644		0.03447	0.27497		0.03353	0.26455		0.03374	0.26449
			0.01366	0.13643		0.0365	0.2647		0.03511	0.27154		0.0334	0.26458		0.03447	0.27514		0.03348	0.26473		0.03374	0.26468
			0.01358	0.13625		0.03655	0.26489		0.03511	0.27173		0.03351	0.26477		0.03445	0.27532		0.03343	0.26491		0.03374	0.26486
			0.01361	0.13607		0.03658	0.26507		0.03518	0.27191		0.03351	0.26495		0.0345	0.27549		0.03353	0.2651		0.03381	0.26505
			0.01361	0.13588		0.03658	0.26525		0.03521	0.27209		0.03353	0.26513		0.0345	0.27566		0.03356	0.26528		0.03389	0.26523
			0.01355	0.13569		0.03655	0.26544		0.03523	0.27228		0.03358	0.26532		0.03445	0.27584		0.03353	0.26546		0.03389	0.26542
			0.0135	0.1355		0.03658	0.26563		0.03526	0.27246		0.03358	0.2655		0.03455	0.27603		0.03358	0.26565		0.03386	0.2656
			0.01353	0.13531		0.03663	0.26581		0.03528	0.27265		0.03356	0.26568		0.0346	0.27622		0.03358	0.26584		0.03386	0.26579
			0.0135	0.13513		0.03663	0.26598		0.03536	0.27285		0.03361	0.26587		0.03457	0.27642		0.03361	0.26601		0.03389	0.26597
			0.01348	0.13495		0.03668	0.26616		0.03539	0.27304		0.03368	0.26604		0.03457	0.27661		0.03363	0.26619		0.03396	0.26615
			0.0134	0.13477		0.03668	0.26634		0.03539	0.27323		0.03366	0.26622		0.03462	0.2768		0.03366	0.26636		0.03391	0.26632
			0.01338	0.13459		0.03663	0.26651		0.03536	0.27341		0.03366	0.2664		0.0347	0.27698		0.03368	0.26655		0.03389	0.2665
			0.0134	0.13442		0.03663	0.26669		0.03531	0.2736		0.03371	0.26658		0.0347	0.27716		0.03376	0.26673		0.03399	0.26668
			0.01335	0.13423		0.0367	0.26688		0.03533	0.27379		0.03376	0.26676		0.03475	0.27734		0.03379	0.26691		0.03401	0.26686
			0.01335	0.13404		0.03673	0.26706		0.03544	0.27398		0.03374	0.26694		0.03467	0.27752		0.03376	0.26709		0.03399	0.26704
			0.01338	0.13385		0.03676	0.26725		0.03544	0.27417		0.03379	0.26712		0.03462	0.27771		0.03374	0.26727		0.03399	0.26723
			0.01333	0.13366		0.03676	0.26744		0.03544	0.27435		0.03376	0.2673		0.03475	0.2779		0.03374	0.26746		0.03401	0.26741
			0.0133	0.13347		0.03681	0.26763		0.03554	0.27452		0.03374	0.26749		0.0348	0.27807		0.03376	0.26766		0.03406	0.26761
			0.0133	0.13328		0.03683	0.26783		0.03561	0.27469		0.03384	0.2677		0.03478	0.27825		0.03381	0.26786		0.03411	0.2678
			0.01335	0.13309		0.03683	0.26801		0.03551	0.27485		0.03389	0.2679		0.0348	0.27843		0.03389	0.26805		0.03409	0.268
			0.01328	0.1329		0.03693	0.2682		0.03556	0.27503		0.03389	0.26809		0.03488	0.27861		0.03389	0.26823		0.03409	0.26818
			0.0132	0.13273		0.03693	0.26837		0.03564	0.27521		0.03396	0.26826		0.03485	0.2788		0.03389	0.2684		0.03417	0.26836
			0.01312	0.13255		0.03688	0.26854		0.03556	0.27539		0.03394	0.26844		0.03485	0.27898		0.03386	0.26857		0.03419	0.26853
			0.01312	0.13237		0.03688	0.2687		0.03566	0.27556		0.03394	0.26861		0.03488	0.27917		0.03396	0.26874		0.03417	0.26869
			0.01315	0.1322		0.03693	0.26887		0.03574	0.27573		0.03399	0.26878		0.03493	0.27936		0.03394	0.26891		0.03419	0.26886
			0.01315	0.13202		0.03691	0.26905		0.03566	0.27592		0.03399	0.26895		0.03498	0.27955		0.03391	0.26908		0.03419	0.26904
			0.01312	0.13185		0.03691	0.26923		0.03569	0.27611		0.03399	0.26913		0.03493	0.27975		0.03404	0.26926		0.03422	0.26922
			0.01307	0.13166		0.03696	0.26941		0.03574	0.2763		0.03399	0.2693		0.03498	0.27995		0.03404	0.26944		0.03432	0.26939
			0.01305	0.13149		0.03693	0.26959		0.03574	0.2765		0.03401	0.26948		0.03503	0.28015		0.03401	0.26961		0.03437	0.26957
			0.0131	0.13131		0.03698	0.26977		0.03571	0.27669		0.03404	0.26966		0.03516	0.28034		0.03399	0.2698		0.03432	0.26976
			0.01302	0.13113		0.03709	0.26996		0.03576	0.27688		0.03406	0.26985		0.03513	0.28052		0.03404	0.26999		0.03429	0.26995
			0.01295	0.13095		0.03704	0.27016		0.03587	0.27705		0.03409	0.27004		0.03511	0.28069		0.03409	0.27019		0.03434	0.27015
			0.01292	0.13076		0.03704	0.27036		0.03584	0.27724		0.03406	0.27023		0.03508	0.28086		0.03414	0.27039		0.03437	0.27034
			0.01295	0.13058		0.03711	0.27055		0.03584	0.27741		0.03411	0.27043		0.03513	0.28102		0.03417	0.27058		0.03442	0.27053
			0.01292	0.13039		0.03716	0.27073		0.03592	0.2776		0.03417	0.27062		0.03516	0.2812		0.03414	0.27076		0.03442	0.27072
			0.01292	0.1302		0.03719	0.27091		0.03592	0.27779		0.03419	0.2708		0.03521	0.28138		0.03414	0.27095		0.03439	0.27089
			0.01295	0.13001		0.03724	0.27108		0.03589	0.27797		0.03417	0.27098		0.03518	0.28155		0.03424	0.27112		0.03445	0.27107
			0.0129	0.12983		0.03726	0.27126		0.03592	0.27815		0.03422	0.27116		0.03523	0.28173		0.03422	0.2713		0.03447	0.27124
			0.01284	0.12964		0.03721	0.27144		0.03592	0.27832		0.03424	0.27133		0.03526	0.28191		0.03419	0.27148		0.03439	0.27143
			0.01287	0.12945		0.03721	0.27163		0.03592	0.2785		0.03427	0.27152		0.03528	0.28209		0.03424	0.27166		0.03452	0.27162
			0.01282	0.12926		0.03726	0.27181		0.03597	0.27868		0.03432	0.27171		0.03526	0.28229		0.03429	0.27185		0.03457	0.2718
			0.01282	0.12908		0.03726	0.27199		0.03599	0.27886		0.03432	0.27188		0.03533	0.28247		0.03429	0.27203		0.03452	0.27198
			0.01284	0.12891		0.03726	0.27218		0.03602	0.27905		0.03427	0.27207		0.03539	0.28267		0.03432	0.27221		0.0346	0.27217
			0.01279	0.12874		0.03734	0.27236		0.0361	0.27924		0.03429	0.27225		0.03539	0.28285		0.03434	0.2724		0.03465	0.27235
			0.01279	0.12856		0.03736	0.27255		0.0361	0.27943		0.03434	0.27243		0.03536	0.28303		0.03434	0.27258		0.0346	0.27253
			0.01277	0.12839		0.03741	0.27274		0.0361	0.27962		0.03439	0.27262		0.03539	0.2832		0.03439	0.27278		0.03457	0.27273
			0.01274	0.1282		0.03747	0.27293		0.0361	0.27982		0.03442	0.27281		0.03541	0.28338		0.03442	0.27297		0.03462	0.27291
			0.01272	0.12801		0.03741	0.27312		0.03612	0.28001		0.03445	0.273		0.03544	0.28356		0.03437	0.27316		0.03472	0.27311
			0.01272	0.12783		0.03747	0.27331		0.03617	0.28021		0.03445	0.27319		0.03539	0.28374		0.03445	0.27334		0.03467	0.2733
			0.01269	0.12764		0.03752	0.2735		0.0362	0.2804		0.03447	0.27338		0.03549	0.28392		0.0345	0.27353		0.0347	0.27348
			0.01267	0.12744		0.03752	0.27368		0.0362	0.28058		0.0345	0.27357		0.03551	0.2841		0.03442	0.27371		0.03475	0.27367
			0.01262	0.12724		0.03747	0.27388		0.03627	0.28075		0.03447	0.27376		0.03551	0.28429		0.03445	0.27391		0.03475	0.27386
			0.01254	0.12704		0.03757	0.27407		0.03627	0.28092		0.03452	0.27396		0.03559	0.28447		0.03455	0.2741		0.03478	0.27406
			0.01256	0.12684		0.03759	0.27425		0.03622	0.28109		0.0345	0.27415		0.03556	0.28466		0.03452	0.27428		0.03475	0.27424
			0.01256	0.12664		0.03749	0.27442		0.03632	0.28127		0.03452	0.27432		0.03561	0.28484		0.0345	0.27445		0.03483	0.27442
			0.01251	0.12647		0.03754	0.27459		0.03632	0.28144		0.03467	0.2745		0.03564	0.28503		0.03457	0.27463		0.0348	0.27458
			0.01249	0.12629		0.03764	0.27476		0.03627	0.28162		0.0346	0.27466		0.03566	0.28522		0.0346	0.2748		0.03488	0.27475
			0.01251	0.12612		0.03767	0.27494		0.0363	0.28179		0.03462	0.27484		0.03569	0.2854		0.03462	0.27497		0.03495	0.27492
			0.01246	0.12596		0.03764	0.27511		0.03642	0.28198		0.03462	0.275		0.03569	0.28557		0.03467	0.27515		0.03493	0.2751
			0.01241	0.12579		0.03764	0.27529		0.0364	0.28216		0.03465	0.27519		0.03574	0.28576		0.03467	0.27533		0.0349	0.27527
			0.01241	0.12562		0.03772	0.27546		0.0364	0.28235		0.03467	0.27536		0.03574	0.28595		0.03465	0.2755		0.03493	0.27545
			0.01239	0.12545		0.03769	0.27564		0.0365	0.28254		0.03462	0.27553		0.03569	0.28614		0.0347	0.27567		0.03495	0.27563
			0.01236	0.12527		0.03777	0.27582		0.03648	0.28273		0.03467	0.27571		0.03571	0.28633		0.03467	0.27585		0.03493	0.2758
			0.01241	0.12509		0.0378	0.276		0.0365	0.28291		0.0347	0.27589		0.03584	0.28651		0.03475	0.27603		0.035	0.27598
			0.01244	0.1249		0.0378	0.2762		0.03658	0.28309		0.03478	0.27608		0.03589	0.28669		0.03478	0.27622		0.03503	0.27618
			0.01236	0.12472		0.03782	0.2764		0.03655	0.28327		0.03483	0.27627		0.03584	0.28688		0.0348	0.27642		0.035	0.27637
			0.01224	0.12453		0.0379	0.27659		0.0365	0.28345		0.0348	0.27647		0.03587	0.28705		0.03475	0.27662		0.03508	0.27656
			0.01239	0.12434		0.0379	0.27678		0.03658	0.28363		0.03483	0.27667		0.03589	0.28724		0.03483	0.2768		0.03511	0.27675
			0.01229	0.12416		0.03792	0.27696		0.03663	0.28381		0.03485	0.27685		0.03592	0.28742		0.03485	0.27698		0.03511	0.27693
			0.01226	0.12398		0.0379	0.27714		0.03665	0.28399		0.03485	0.27702		0.03594	0.2876		0.03483	0.27716		0.03516	0.27711
			0.01231	0.1238		0.0379	0.27732		0.03673	0.28418		0.03488	0.27721		0.03589	0.28779		0.03488	0.27734		0.03518	0.27729
			0.01224	0.12362		0.0379	0.2775		0.03681	0.28435		0.0349	0.27738		0.03594	0.28797		0.03488	0.27752		0.03521	0.27747
			0.01216	0.12343		0.038	0.27769		0.03676	0.28453		0.03493	0.27757		0.03599	0.28815		0.03495	0.27771		0.03526	0.27766
			0.01226	0.12324		0.03802	0.27787		0.03676	0.28473		0.03495	0.27775		0.0361	0.28834		0.03493	0.2779		0.03521	0.27785
			0.01224	0.12305		0.03802	0.27806		0.03678	0.28491		0.03495	0.27793		0.0361	0.28853		0.03493	0.27808		0.03526	0.27803
			0.01218	0.12288		0.03808	0.27823		0.03683	0.2851		0.035	0.27812		0.03604	0.28871		0.03493	0.27826		0.03526	0.27821
			0.01213	0.1227		0.0381	0.27841		0.03683	0.28528		0.03508	0.27829		0.0361	0.2889		0.03498	0.27844		0.03521	0.27839
			0.01213	0.12253		0.03813	0.27858		0.03681	0.28546		0.03505	0.27847		0.03617	0.28908		0.03505	0.27862		0.03523	0.27856
			0.01213	0.12234		0.03818	0.27877		0.03686	0.28565		0.03505	0.27865		0.0362	0.28926		0.03505	0.2788		0.03531	0.27875
			0.01211	0.12216		0.03818	0.27896		0.03686	0.28583		0.03508	0.27884		0.03617	0.28944		0.03508	0.279		0.03536	0.27895
			0.01211	0.12197		0.03813	0.27914		0.03686	0.28602		0.03511	0.27903		0.03615	0.28962		0.03513	0.27918		0.03536	0.27913
			0.01208	0.12178		0.03813	0.27933		0.03686	0.28622		0.03513	0.27922		0.03622	0.2898		0.03516	0.27936		0.03533	0.27932
			0.01206	0.1216		0.03823	0.27952		0.03696	0.28641		0.03518	0.27941		0.0362	0.28998		0.03516	0.27955		0.03541	0.2795
			0.01198	0.12141		0.0382	0.27971		0.03704	0.28659		0.03528	0.2796		0.03625	0.29017		0.03518	0.27974		0.03549	0.2797
			0.01201	0.12122		0.03818	0.2799		0.03701	0.28678		0.03526	0.27979		0.03638	0.29034		0.03521	0.27994		0.03551	0.2799
			0.01198	0.12102		0.03825	0.28011		0.03698	0.28696		0.03523	0.27998		0.03632	0.29052		0.03521	0.28014		0.03544	0.28009
			0.01201	0.12083		0.03828	0.28031		0.03706	0.28713		0.03533	0.28018		0.03627	0.29069		0.03526	0.28034		0.03554	0.28029
			0.01203	0.12064		0.0383	0.28049		0.03706	0.28731		0.03536	0.28037		0.0363	0.29088		0.03528	0.28052		0.03554	0.28047
			0.01193	0.12045		0.03841	0.28067		0.03711	0.28749		0.03533	0.28056		0.0363	0.29107		0.03528	0.28069		0.03551	0.28065
			0.01185	0.12027		0.03843	0.28084		0.03709	0.28768		0.03533	0.28073		0.03635	0.29125		0.03526	0.28086		0.03554	0.28082
			0.0119	0.12009		0.03841	0.281		0.03711	0.28786		0.03536	0.28089		0.03635	0.29144		0.03526	0.28102		0.03559	0.28099
			0.01188	0.11992		0.03838	0.28117		0.03719	0.28804		0.03536	0.28107		0.03642	0.29162		0.03528	0.2812		0.03559	0.28116
			0.01188	0.11974		0.03841	0.28135		0.03716	0.28822		0.03536	0.28124		0.03642	0.29181		0.03533	0.28138		0.03559	0.28134
			0.0119	0.11957		0.03838	0.28152		0.03716	0.28841		0.03546	0.28142		0.03645	0.29199		0.03539	0.28155		0.03561	0.28151
			0.01183	0.11939		0.03843	0.2817		0.03724	0.28859		0.03549	0.2816		0.03653	0.29219		0.03541	0.28173		0.03561	0.28168
			0.01178	0.11921		0.03853	0.28188		0.03729	0.28879		0.03536	0.28177		0.03653	0.29238		0.03541	0.2819		0.03559	0.28186
			0.01175	0.11902		0.03851	0.28206		0.03724	0.28897		0.03541	0.28195		0.03648	0.29256		0.03546	0.28209		0.03571	0.28204
			0.01178	0.11885		0.03856	0.28225		0.03721	0.28915		0.03556	0.28213		0.03653	0.29274		0.03549	0.28228		0.03574	0.28223
			0.01178	0.11866		0.03856	0.28244		0.03729	0.28933		0.03551	0.28231		0.03655	0.29291		0.03541	0.28247		0.03571	0.28242
			0.01175	0.11847		0.03861	0.28264		0.03736	0.28951		0.03554	0.28251		0.03655	0.29308		0.03546	0.28266		0.03574	0.28261
			0.01178	0.11829		0.03863	0.28282		0.03739	0.28969		0.03569	0.28269		0.03658	0.29326		0.03556	0.28285		0.03582	0.2828
			0.01173	0.1181		0.03866	0.283		0.03736	0.28987		0.03569	0.28288		0.03665	0.29344		0.03556	0.28302		0.03582	0.28298
			0.01165	0.11792		0.03869	0.28318		0.03736	0.29006		0.03559	0.28306		0.03658	0.29363		0.03554	0.2832		0.03582	0.28316
			0.0117	0.11774		0.03871	0.28335		0.03739	0.29023		0.03559	0.28324		0.03663	0.29382		0.03559	0.28338		0.03582	0.28333
			0.01178	0.11756		0.03869	0.28353		0.03736	0.29041		0.03574	0.28341		0.03665	0.294		0.03564	0.28356		0.03584	0.28352
			0.01168	0.11737		0.03871	0.28372		0.03741	0.29058		0.03569	0.2836		0.03668	0.29418		0.03561	0.28374		0.03587	0.2837
			0.01163	0.11718		0.03876	0.2839		0.03749	0.29076		0.03574	0.28379		0.0367	0.29437		0.03564	0.28393		0.03592	0.28388
			0.01165	0.11699		0.03879	0.28408		0.03752	0.29095		0.03582	0.28397		0.03678	0.29456		0.03569	0.2841		0.03597	0.28407
			0.01157	0.11681		0.03879	0.28425		0.03757	0.29114		0.03574	0.28415		0.03676	0.29475		0.03569	0.28429		0.03594	0.28424
			0.01153	0.11664		0.03879	0.28444		0.03757	0.29133		0.03564	0.28433		0.03673	0.29495		0.03569	0.28447		0.03599	0.28442
			0.0116	0.11647		0.03881	0.28462		0.03757	0.29151		0.03579	0.28451		0.03678	0.29513		0.03576	0.28466		0.03607	0.28461
			0.01163	0.11631		0.03886	0.28481		0.03764	0.29169		0.03584	0.28469		0.03678	0.29531		0.03574	0.28484		0.03599	0.2848
			0.01157	0.11612		0.03889	0.285		0.03759	0.29188		0.03579	0.28489		0.03681	0.29549		0.03584	0.28503		0.03602	0.28499
			0.0116	0.11595		0.03891	0.28519		0.03767	0.29207		0.03587	0.28507		0.03683	0.29567		0.03589	0.28522		0.03607	0.28518
			0.01155	0.11576		0.03886	0.28536		0.03777	0.29226		0.03597	0.28525		0.03686	0.29585		0.03582	0.2854		0.03599	0.28536
			0.01153	0.11558		0.03886	0.28555		0.03782	0.29245		0.03594	0.28544		0.03693	0.29604		0.03584	0.28557		0.03604	0.28554
			0.01142	0.11539		0.03894	0.28573		0.03777	0.29264		0.03594	0.28562		0.03701	0.29623		0.03589	0.28576		0.0362	0.28572
			0.01147	0.11519		0.03894	0.28592		0.03782	0.29281		0.03592	0.2858		0.03698	0.2964		0.03589	0.28595		0.0362	0.28591
			0.01145	0.11499		0.03899	0.28612		0.0378	0.29298		0.03592	0.28599		0.03698	0.29658		0.03587	0.28615		0.03617	0.2861
			0.0114	0.11478		0.03901	0.28631		0.0378	0.29315		0.03599	0.28619		0.03709	0.29676		0.03592	0.28634		0.03627	0.28629
			0.0114	0.11458		0.03906	0.2865		0.0378	0.29333		0.03599	0.28638		0.03701	0.29695		0.03594	0.28653		0.03627	0.28648
			0.0114	0.1144		0.03909	0.28668		0.03787	0.29352		0.03599	0.28657		0.03696	0.29713		0.03599	0.28671		0.03622	0.28667
			0.01142	0.11423		0.03912	0.28686		0.03785	0.2937		0.03597	0.28675		0.03709	0.29733		0.03607	0.28689		0.03627	0.28684
			0.01142	0.11406		0.03914	0.28704		0.03787	0.29388		0.03602	0.28692		0.03716	0.29751		0.03604	0.28706		0.03625	0.28702
			0.01135	0.1139		0.03919	0.28722		0.0379	0.29407		0.0361	0.28711		0.03709	0.29768		0.03604	0.28724		0.03627	0.28721
			0.01137	0.11372		0.03912	0.2874		0.03792	0.29425		0.03604	0.28728		0.03706	0.29787		0.0361	0.28743		0.03627	0.28739
			0.01135	0.11354		0.03919	0.28758		0.03792	0.29445		0.0361	0.28746		0.03716	0.29805		0.03612	0.28761		0.03635	0.28758
			0.0113	0.11335		0.03924	0.28776		0.038	0.29464		0.03617	0.28765		0.03711	0.29823		0.0361	0.28779		0.03638	0.28776
			0.01132	0.11317		0.03924	0.28795		0.038	0.29484		0.03617	0.28783		0.03719	0.29842		0.03612	0.28798		0.03642	0.28793
			0.01135	0.11299		0.03924	0.28812		0.03802	0.29502		0.0362	0.28801		0.03734	0.29862		0.03617	0.28815		0.03645	0.28812
			0.0113	0.1128		0.03922	0.28831		0.0381	0.29521		0.03622	0.2882		0.03729	0.29879		0.0362	0.28834		0.03645	0.28829
			0.01125	0.11261		0.03924	0.28849		0.03808	0.29538		0.03627	0.28838		0.03734	0.29897		0.0362	0.28853		0.03642	0.28847
			0.01125	0.11241		0.03932	0.28868		0.03808	0.29556		0.03625	0.28857		0.03736	0.29914		0.03625	0.28872		0.0365	0.28867
			0.01127	0.11222		0.03937	0.28887		0.03818	0.29574		0.0362	0.28876		0.03739	0.29931		0.0362	0.28891		0.03648	0.28886
			0.01117	0.11204		0.03934	0.28905		0.03815	0.29592		0.03625	0.28895		0.03736	0.29949		0.0362	0.28909		0.0365	0.28904
			0.01112	0.11185		0.03934	0.28924		0.03818	0.29611		0.0363	0.28913		0.03744	0.29967		0.0362	0.28927		0.03653	0.28922
			0.01117	0.11167		0.03937	0.28941		0.03823	0.29629		0.03632	0.2893		0.03744	0.29985		0.03632	0.28944		0.03665	0.2894
			0.01119	0.11149		0.03937	0.28959		0.03825	0.29647		0.03635	0.28948		0.03749	0.30004		0.03638	0.28962		0.03663	0.28957
			0.01107	0.11131		0.03942	0.28977		0.03825	0.29664		0.03638	0.28966		0.03752	0.30022		0.03632	0.28981		0.03665	0.28976
			0.01109	0.11113		0.03945	0.28996		0.0383	0.29682		0.03638	0.28985		0.03749	0.3004		0.03638	0.28999		0.0367	0.28995
			0.01112	0.11095		0.03942	0.29014		0.03828	0.297		0.03642	0.29003		0.03752	0.30058		0.03642	0.29017		0.03668	0.29013
			0.01107	0.11077		0.03947	0.29031		0.03828	0.29719		0.0364	0.29021		0.03757	0.30078		0.0364	0.29034		0.03673	0.29031
			0.01107	0.1106		0.0395	0.29049		0.03835	0.29738		0.03653	0.29039		0.03754	0.30097		0.03635	0.29052		0.03676	0.29048
			0.01102	0.11042		0.03945	0.29067		0.03833	0.29757		0.0365	0.29056		0.03757	0.30116		0.0364	0.29069		0.03676	0.29065
			0.01097	0.11025		0.03952	0.29085		0.03838	0.29775		0.0365	0.29074		0.03764	0.30135		0.0365	0.29088		0.03676	0.29084
			0.01097	0.11007		0.0396	0.29104		0.03843	0.29793		0.0365	0.29092		0.03769	0.30153		0.0365	0.29106		0.03678	0.29102
			0.01104	0.10989		0.03955	0.29122		0.03846	0.29812		0.0365	0.29111		0.03769	0.30171		0.03655	0.29125		0.03683	0.29121
			0.01097	0.10971		0.03957	0.29141		0.03841	0.2983		0.0365	0.2913		0.03769	0.3019		0.03655	0.29144		0.03686	0.2914
			0.01094	0.10953		0.03962	0.2916		0.03846	0.29849		0.03658	0.29148		0.03772	0.30209		0.03658	0.29162		0.03686	0.29158
			0.01097	0.10935		0.03962	0.29178		0.03851	0.29867		0.03665	0.29166		0.03772	0.30227		0.03655	0.29181		0.03691	0.29176
			0.01094	0.10916		0.03965	0.29197		0.03848	0.29885		0.0367	0.29185		0.03775	0.30245		0.0367	0.29199		0.03691	0.29195
			0.01089	0.10897		0.0397	0.29216		0.03853	0.29902		0.0367	0.29204		0.03775	0.30263		0.03676	0.29219		0.03693	0.29214
			0.01089	0.10877		0.03975	0.29235		0.03856	0.2992		0.03676	0.29223		0.03777	0.3028		0.0367	0.29238		0.03693	0.29233
			0.01089	0.10857		0.0397	0.29254		0.03851	0.29938		0.03678	0.29242		0.03782	0.30298		0.03673	0.29257		0.03696	0.29252
			0.01084	0.10837		0.03973	0.29272		0.03856	0.29955		0.03673	0.29262		0.03782	0.30316		0.03676	0.29275		0.03701	0.2927
			0.01086	0.10819		0.03975	0.29289		0.03866	0.29974		0.03676	0.29278		0.03782	0.30335		0.03681	0.29292		0.03698	0.29287
			0.01084	0.10801		0.0398	0.29306		0.03871	0.29992		0.03668	0.29296		0.03785	0.30355		0.03681	0.29309		0.03711	0.29305
			0.01079	0.10785		0.03983	0.29324		0.03871	0.3001		0.03673	0.29313		0.03795	0.30373		0.03686	0.29327		0.03711	0.29322
			0.01081	0.10767		0.03988	0.29341		0.03874	0.30028		0.03683	0.2933		0.03795	0.30392		0.03683	0.29345		0.03706	0.29341
			0.01084	0.10749		0.03993	0.2936		0.03876	0.30046		0.03688	0.29349		0.03792	0.30411		0.03681	0.29363		0.03706	0.29359
			0.01084	0.10731		0.03983	0.29379		0.03879	0.30065		0.03683	0.29367		0.0379	0.3043		0.03683	0.29382		0.03711	0.29377
			0.01079	0.10713		0.03988	0.29397		0.03879	0.30084		0.03681	0.29385		0.03797	0.3045		0.03686	0.294		0.03711	0.29396
			0.01074	0.10695		0.03998	0.29415		0.03889	0.30103		0.03683	0.29404		0.03802	0.30468		0.03688	0.29418		0.03711	0.29414
			0.01071	0.10677		0.0399	0.29434		0.03889	0.30122		0.03686	0.29423		0.038	0.30486		0.03688	0.29437		0.03714	0.29432
			0.01069	0.10658		0.03998	0.29453		0.03884	0.30141		0.03696	0.29442		0.038	0.30502		0.03693	0.29456		0.03719	0.29452
			0.01061	0.10639		0.04	0.29473		0.03891	0.3016		0.03698	0.29461		0.03797	0.30519		0.03698	0.29476		0.03721	0.29471
			0.01059	0.10619		0.04	0.29492		0.03896	0.30179		0.03696	0.2948		0.038	0.30535		0.03701	0.29495		0.03729	0.2949
			0.01056	0.106		0.04008	0.29511		0.03894	0.30197		0.03706	0.29499		0.03805	0.30552		0.03701	0.29514		0.03731	0.29509
			0.01066	0.10581		0.04016	0.29529		0.03899	0.30216		0.03709	0.29517		0.03813	0.30571		0.03706	0.29532		0.03724	0.29527
			0.01056	0.10563		0.04018	0.29546		0.03909	0.30234		0.03709	0.29535		0.0381	0.30589		0.03706	0.29549		0.03729	0.29545
			0.01054	0.10544		0.04021	0.29564		0.03912	0.30253		0.03704	0.29552		0.03813	0.30607		0.03704	0.29568		0.03736	0.29563
			0.01056	0.10527		0.04018	0.29582		0.03906	0.3027		0.03711	0.29571		0.0382	0.30625		0.03706	0.29586		0.03736	0.29581
			0.01054	0.10508		0.04018	0.296		0.03909	0.30287		0.03714	0.29589		0.03823	0.30644		0.03706	0.29604		0.03739	0.29599
			0.01048	0.10489		0.04018	0.29619		0.03912	0.30305		0.03711	0.29608		0.03818	0.30663		0.03714	0.29623		0.03744	0.29618
			0.01054	0.10471		0.04023	0.29636		0.03909	0.30324		0.03716	0.29625		0.03823	0.30683		0.03716	0.2964		0.03747	0.29636
			0.01054	0.10453		0.04028	0.29654		0.03914	0.30343		0.03724	0.29644		0.0383	0.30702		0.03719	0.29658		0.03747	0.29653
			0.01048	0.10436		0.04026	0.29673		0.03917	0.30361		0.03719	0.29661		0.03833	0.30721		0.03714	0.29675		0.03747	0.29671
			0.01048	0.10418		0.04031	0.29691		0.03919	0.30379		0.03729	0.29679		0.03835	0.30739		0.03721	0.29694		0.03749	0.29689
			0.01046	0.10401		0.04036	0.2971		0.03919	0.30398		0.03736	0.29697		0.03841	0.30757		0.03731	0.29713		0.03741	0.29708
			0.01041	0.10383		0.04036	0.29728		0.03919	0.30418		0.03734	0.29716		0.03838	0.30774		0.03729	0.29731		0.03749	0.29727
			0.01041	0.10365		0.04039	0.29746		0.03919	0.30436		0.03729	0.29735		0.03838	0.30793		0.03734	0.2975		0.03757	0.29746
			0.01041	0.10347		0.04044	0.29765		0.03924	0.30456		0.03729	0.29754		0.03843	0.30811		0.03739	0.29768		0.03754	0.29764
			0.01038	0.1033		0.04049	0.29783		0.0394	0.30475		0.03739	0.29771		0.03848	0.30829		0.03734	0.29786		0.03757	0.29782
			0.01036	0.10311		0.04046	0.29801		0.03934	0.30492		0.03734	0.2979		0.03843	0.30848		0.03729	0.29804		0.03764	0.298
			0.01038	0.10291		0.04046	0.2982		0.03929	0.30509		0.03741	0.29808		0.03853	0.30867		0.03736	0.29823		0.03759	0.29818
			0.01036	0.10271		0.04046	0.29839		0.03937	0.30525		0.03747	0.29827		0.03853	0.30885		0.03734	0.29842		0.03754	0.29837
			0.01033	0.10251		0.04046	0.29858		0.03937	0.30543		0.03749	0.29846		0.03856	0.30903		0.03736	0.29861		0.03767	0.29856
			0.01036	0.10231		0.04054	0.29875		0.03942	0.3056		0.03744	0.29865		0.03856	0.30922		0.03747	0.29879		0.03769	0.29874
			0.01033	0.10213		0.04054	0.29893		0.03937	0.30579		0.03752	0.29883		0.03853	0.30941		0.03749	0.29897		0.03772	0.29891
			0.01025	0.10196		0.04056	0.29911		0.03945	0.30597		0.03762	0.299		0.03858	0.30959		0.03747	0.29914		0.0378	0.29909
			0.01023	0.10179		0.04066	0.29928		0.0395	0.30615		0.03757	0.29918		0.03861	0.30978		0.03747	0.29932		0.03782	0.29927
			0.01025	0.10163		0.04064	0.29946		0.0395	0.30633		0.03749	0.29935		0.03869	0.30996		0.03747	0.29949		0.03785	0.29945
			0.0102	0.10146		0.04064	0.29965		0.03955	0.30651		0.03754	0.29954		0.03876	0.31015		0.03752	0.29968		0.03785	0.29963
			0.01018	0.10128		0.04066	0.29983		0.03962	0.30671		0.03757	0.29972		0.03871	0.31034		0.03759	0.29986		0.03787	0.29981
			0.0102	0.10111		0.04071	0.30001		0.03962	0.3069		0.03757	0.2999		0.03869	0.31053		0.03762	0.30004		0.03785	0.29999
			0.01018	0.10092		0.04074	0.30018		0.0396	0.3071		0.03767	0.30007		0.03876	0.31072		0.03764	0.30022		0.03792	0.30018
			0.0102	0.10074		0.04074	0.30036		0.03965	0.30728		0.03767	0.30025		0.03884	0.3109		0.03759	0.3004		0.03792	0.30035
			0.01015	0.10056		0.04079	0.30055		0.03965	0.30746		0.03764	0.30043		0.03889	0.31108		0.03764	0.30058		0.03795	0.30054
			0.01015	0.10036		0.04087	0.30074		0.03965	0.30763		0.03772	0.30062		0.03891	0.31124		0.03764	0.30077		0.03792	0.30073
			0.01018	0.10017		0.04087	0.30093		0.0397	0.30782		0.03772	0.30082		0.03886	0.31142		0.03767	0.30097		0.03802	0.30092
			0.01018	0.09997		0.04082	0.30112		0.03977	0.30799		0.03769	0.30101		0.03889	0.3116		0.03772	0.30116		0.03808	0.30111
			0.0101	0.09978		0.04084	0.30131		0.0398	0.30818		0.03775	0.3012		0.03889	0.31177		0.03767	0.30134		0.03805	0.3013
			0.0101	0.0996		0.04087	0.30149		0.03983	0.30837		0.03782	0.30138		0.03901	0.31196		0.03767	0.30152		0.03802	0.30149
			0.01005	0.09942		0.04087	0.30168		0.03985	0.30856		0.03787	0.30157		0.03896	0.31213		0.03777	0.30171		0.03808	0.30167
			0.01005	0.09924		0.04094	0.30187		0.03985	0.30874		0.03785	0.30175		0.03899	0.31231		0.03785	0.3019		0.03818	0.30185
			0.01005	0.09905		0.04105	0.30206		0.03988	0.30891		0.03792	0.30194		0.03901	0.31249		0.0378	0.30209		0.03818	0.30204
			0.01005	0.09886		0.04102	0.30224		0.0399	0.3091		0.038	0.30213		0.03906	0.31267		0.03787	0.30228		0.03818	0.30223
			0.01005	0.09868		0.0411	0.30242		0.03998	0.30929		0.03795	0.30231		0.03909	0.31286		0.0379	0.30246		0.03825	0.30241
			0.01	0.0985		0.04107	0.3026		0.03995	0.30947		0.038	0.30249		0.03906	0.31305		0.03787	0.30264		0.03825	0.30259
			0.00995	0.09831		0.0411	0.30278		0.03995	0.30966		0.03797	0.30267		0.03906	0.31324		0.0379	0.30281		0.03823	0.30277
			0.00998	0.09814		0.04112	0.30296		0.04005	0.30985		0.038	0.30285		0.03909	0.31343		0.0379	0.30299		0.03828	0.30295
			0.01	0.09795		0.0411	0.30314		0.04005	0.31004		0.03808	0.30302		0.03912	0.31361		0.03795	0.30316		0.03825	0.30313
			0.00998	0.09777		0.04107	0.30333		0.04003	0.31023		0.03805	0.30321		0.03922	0.31379		0.038	0.30335		0.03823	0.30331
			0.00985	0.09759		0.04112	0.30352		0.04005	0.31041		0.03805	0.3034		0.03919	0.31397		0.03805	0.30354		0.03828	0.3035
			0.0098	0.09741		0.04125	0.3037		0.04011	0.31061		0.03815	0.30358		0.03919	0.31416		0.03802	0.30372		0.03835	0.30368
			0.00992	0.09722		0.04125	0.30388		0.04018	0.31079		0.0382	0.30377		0.03929	0.31435		0.03808	0.30391		0.03833	0.30387
			0.00988	0.09704		0.04125	0.30407		0.04018	0.31097		0.03815	0.30396		0.03932	0.31453		0.03813	0.3041		0.03838	0.30406
			0.00985	0.09685		0.04127	0.30426		0.04021	0.31114		0.03815	0.30415		0.03934	0.31471		0.03815	0.3043		0.03838	0.30425
			0.00982	0.09666		0.0413	0.30446		0.04016	0.31131		0.03815	0.30434		0.03937	0.31489		0.03813	0.3045		0.03835	0.30445
			0.00982	0.09647		0.04122	0.30465		0.04018	0.31149		0.0382	0.30453		0.03942	0.31505		0.03815	0.30469		0.03843	0.30464
			0.00985	0.09628		0.04125	0.30484		0.04026	0.31165		0.03823	0.30472		0.03942	0.31523		0.03825	0.30486		0.03851	0.30481
			0.0098	0.09609		0.04135	0.305		0.04026	0.31184		0.03825	0.30489		0.03945	0.31541		0.03828	0.30502		0.03846	0.30499
			0.0098	0.09591		0.04132	0.30516		0.04026	0.31201		0.0382	0.30506		0.03945	0.3156		0.0382	0.30519		0.03848	0.30515
			0.0098	0.09574		0.04135	0.30533		0.04036	0.3122		0.03818	0.30522		0.03957	0.31579		0.0382	0.30536		0.03856	0.30532
			0.00975	0.09557		0.04138	0.3055		0.04034	0.31237		0.0383	0.30539		0.0395	0.31598		0.03833	0.30553		0.03856	0.30549
			0.0097	0.0954		0.04138	0.30568		0.04034	0.31256		0.03833	0.30557		0.03947	0.31618		0.03833	0.30571		0.03861	0.30566
			0.00972	0.09523		0.04145	0.30587		0.04036	0.31274		0.03835	0.30575		0.03955	0.31638		0.0383	0.3059		0.03861	0.30585
			0.00975	0.09505		0.04145	0.30605		0.04041	0.31293		0.03843	0.30594		0.0396	0.31658		0.03833	0.30608		0.03861	0.30603
			0.00967	0.09488		0.0415	0.30623		0.04039	0.31313		0.03841	0.30612		0.03968	0.31678		0.03835	0.30626		0.03861	0.30621
			0.0097	0.0947		0.0415	0.30642		0.04049	0.31332		0.03843	0.3063		0.03968	0.31697		0.03838	0.30645		0.03869	0.3064
			0.00967	0.09452		0.04153	0.3066		0.04054	0.3135		0.03843	0.30649		0.0397	0.31715		0.03835	0.30664		0.03869	0.30658
			0.00962	0.09434		0.04155	0.3068		0.04061	0.31368		0.03846	0.30668		0.03968	0.31731		0.03841	0.30683		0.03874	0.30678
			0.00962	0.09414		0.0416	0.307		0.04056	0.31386		0.03848	0.30687		0.03975	0.31747		0.03848	0.30702		0.03876	0.30697
			0.00957	0.09395		0.0416	0.30719		0.04064	0.31404		0.03851	0.30706		0.03973	0.31764		0.03851	0.30722		0.03879	0.30716
			0.00952	0.09376		0.04165	0.30736		0.04061	0.31423		0.03856	0.30725		0.0397	0.31782		0.03851	0.3074		0.03881	0.30735
			0.0096	0.09357		0.04173	0.30754		0.04056	0.31442		0.03861	0.30744		0.0398	0.31799		0.03856	0.30757		0.03881	0.30752
			0.00952	0.09339		0.04168	0.30771		0.04064	0.3146		0.03866	0.3076		0.0398	0.31818		0.03851	0.30775		0.03884	0.3077
			0.00954	0.09321		0.0417	0.30789		0.04069	0.31478		0.03863	0.30778		0.03977	0.31836		0.03853	0.30793		0.03881	0.30787
			0.00954	0.09302		0.04178	0.30807		0.04064	0.31495		0.03869	0.30796		0.03983	0.31854		0.03871	0.30811		0.03884	0.30807
			0.00947	0.09284		0.0417	0.30827		0.04071	0.31512		0.03871	0.30815		0.03988	0.31873		0.03866	0.3083		0.03889	0.30825
			0.00954	0.09264		0.04178	0.30845		0.04071	0.3153		0.03869	0.30834		0.03988	0.31892		0.03866	0.30848		0.03891	0.30844
			0.00954	0.09246		0.04183	0.30864		0.04077	0.31549		0.03869	0.30852		0.0399	0.31911		0.03866	0.30867		0.03894	0.30862
			0.00949	0.09228		0.04191	0.30882		0.04082	0.31568		0.03876	0.3087		0.03998	0.3193		0.03866	0.30885		0.03896	0.3088
			0.00942	0.0921		0.04188	0.30901		0.04082	0.31587		0.03884	0.30889		0.03995	0.31949		0.03869	0.30902		0.03896	0.30899
			0.00939	0.09193		0.04191	0.30919		0.04084	0.31606		0.03881	0.30907		0.03998	0.31967		0.03874	0.30922		0.03904	0.30917
			0.00942	0.09176		0.04193	0.30938		0.04087	0.31625		0.03881	0.30925		0.04003	0.31985		0.03876	0.30941		0.03904	0.30935
			0.00937	0.09157		0.04198	0.30957		0.04089	0.31645		0.03886	0.30944		0.04003	0.32002		0.03884	0.3096		0.03904	0.30955
			0.00942	0.09138		0.04204	0.30975		0.04094	0.31666		0.03891	0.30963		0.04003	0.3202		0.03889	0.30979		0.03912	0.30973
			0.00939	0.0912		0.04206	0.30994		0.04092	0.31685		0.03891	0.30982		0.04011	0.32039		0.03891	0.30997		0.03912	0.30992
			0.00937	0.09101		0.04204	0.31012		0.04094	0.31704		0.03896	0.31001		0.04005	0.32058		0.03886	0.31016		0.03914	0.31011
			0.00934	0.09082		0.04201	0.31031		0.04099	0.31722		0.03894	0.3102		0.04011	0.32075		0.03889	0.31034		0.03917	0.31029
			0.00937	0.09062		0.04211	0.31051		0.04105	0.31738		0.03899	0.31039		0.04013	0.32092		0.03889	0.31053		0.03914	0.31048
			0.00929	0.09042		0.04209	0.31069		0.04115	0.31754		0.03904	0.31058		0.04016	0.3211		0.03896	0.31073		0.03917	0.31067
			0.00926	0.09023		0.04211	0.31087		0.0411	0.31771		0.03899	0.31077		0.04016	0.32127		0.03901	0.3109		0.03927	0.31086
			0.00932	0.09003		0.04216	0.31104		0.04112	0.31789		0.03904	0.31095		0.04021	0.32146		0.03901	0.31108		0.03919	0.31103
			0.00934	0.08984		0.04221	0.31122		0.04117	0.31807		0.03912	0.31111		0.04021	0.32164		0.03896	0.31124		0.03922	0.31121
			0.00926	0.08965		0.04216	0.31138		0.04117	0.31825		0.03917	0.31129		0.04018	0.32182		0.03899	0.31142		0.03929	0.31138
			0.00929	0.08948		0.04224	0.31155		0.04127	0.31842		0.03914	0.31146		0.04026	0.32201		0.03904	0.3116		0.03929	0.31155
			0.00926	0.08931		0.04221	0.31174		0.04127	0.31862		0.03914	0.31163		0.04034	0.32219		0.03901	0.31177		0.03924	0.31173
			0.00919	0.08913		0.04224	0.31192		0.0413	0.3188		0.03927	0.31182		0.04031	0.32238		0.03909	0.31196		0.03929	0.3119
			0.00919	0.08897		0.04231	0.3121		0.04132	0.319		0.03927	0.31199		0.04031	0.32258		0.03919	0.31214		0.03932	0.31209
			0.00926	0.08879		0.04231	0.31229		0.04132	0.31919		0.03927	0.31218		0.04036	0.32278		0.03919	0.31231		0.03932	0.31227
			0.00919	0.08862		0.04236	0.31247		0.04127	0.31938		0.03924	0.31235		0.04039	0.32298		0.03919	0.3125		0.03937	0.31245
			0.00916	0.08845		0.04239	0.31265		0.04138	0.31956		0.03924	0.31253		0.04041	0.32317		0.03922	0.31268		0.0394	0.31263
			0.00921	0.08826		0.04244	0.31284		0.04143	0.31974		0.03927	0.31272		0.04049	0.32335		0.03919	0.31286		0.03937	0.31282
			0.00916	0.08807		0.04242	0.31303		0.04143	0.31991		0.03934	0.3129		0.04054	0.32353		0.03919	0.31306		0.03947	0.31301
			0.00911	0.08788		0.04244	0.31323		0.04138	0.32009		0.0394	0.3131		0.04051	0.3237		0.03924	0.31325		0.03955	0.3132
			0.00911	0.0877		0.04249	0.31341		0.0415	0.32027		0.0394	0.31329		0.04054	0.32387		0.03929	0.31344		0.03957	0.31339
			0.00916	0.08752		0.04247	0.31359		0.04153	0.32045		0.03932	0.31347		0.04059	0.32406		0.03934	0.31361		0.0396	0.31357
			0.00916	0.08734		0.04247	0.31376		0.04153	0.32064		0.0394	0.31365		0.04061	0.32423		0.0394	0.31379		0.03957	0.31375
			0.00914	0.08716		0.04259	0.31394		0.04158	0.32081		0.03945	0.31383		0.04064	0.32442		0.03934	0.31398		0.03957	0.31393
			0.00909	0.08698		0.04262	0.31413		0.04155	0.32099		0.03947	0.31401		0.04064	0.3246		0.0394	0.31416		0.03965	0.31412
			0.00901	0.08679		0.04254	0.31431		0.04158	0.32116		0.0395	0.3142		0.04066	0.32478		0.03942	0.31435		0.03968	0.3143
			0.00901	0.0866		0.04259	0.31451		0.0416	0.32134		0.03952	0.31439		0.04071	0.32497		0.03945	0.31453		0.03968	0.31449
			0.00909	0.08642		0.04264	0.31468		0.0417	0.32153		0.03955	0.31457		0.04071	0.32516		0.03945	0.31472		0.0397	0.31467
			0.00906	0.08623		0.04264	0.31486		0.04173	0.32171		0.03955	0.31475		0.04071	0.32535		0.0394	0.31489		0.03977	0.31485
			0.00899	0.08605		0.04272	0.31502		0.04176	0.3219		0.03965	0.31492		0.04077	0.32554		0.03942	0.31506		0.03977	0.31502
			0.00894	0.08587		0.0427	0.3152		0.04181	0.32207		0.03965	0.31509		0.04079	0.32572		0.0395	0.31523		0.03975	0.31519
			0.00896	0.0857		0.0427	0.31538		0.04178	0.32225		0.03965	0.31527		0.04082	0.3259		0.0395	0.31541		0.03983	0.31537
			0.00896	0.08552		0.0427	0.31558		0.04178	0.32245		0.03968	0.31545		0.04084	0.32608		0.0396	0.3156		0.0398	0.31556
			0.00896	0.08533		0.04275	0.31577		0.04186	0.32264		0.03973	0.31564		0.04092	0.32626		0.03957	0.31579		0.03995	0.31574
			0.00899	0.08515		0.04272	0.31596		0.04193	0.32285		0.03977	0.31583		0.04094	0.32645		0.03955	0.31598		0.03995	0.31593
			0.00896	0.08497		0.04277	0.31615		0.04193	0.32305		0.03973	0.31602		0.04097	0.32664		0.03962	0.31618		0.0399	0.31613
			0.00894	0.08479		0.04282	0.31634		0.04193	0.32324		0.03975	0.31622		0.04097	0.32681		0.03975	0.31638		0.0399	0.31633
			0.00896	0.08461		0.04287	0.31655		0.04193	0.32341		0.03983	0.31642		0.04097	0.32699		0.03973	0.31658		0.03998	0.31653
			0.00894	0.08441		0.0429	0.31675		0.04193	0.32359		0.03983	0.31662		0.04094	0.32716		0.0398	0.31678		0.04003	0.31673
			0.00889	0.08421		0.04297	0.31695		0.04198	0.32376		0.03983	0.31683		0.04107	0.32733		0.03983	0.31697		0.04005	0.31693
			0.00883	0.08401		0.04297	0.31712		0.04201	0.32394		0.0399	0.31702		0.04107	0.3275		0.0398	0.31715		0.04005	0.31711
			0.00883	0.08382		0.0429	0.31729		0.04211	0.32412		0.0399	0.31719		0.04105	0.32768		0.03977	0.31732		0.04011	0.31728
			0.00878	0.08363		0.04292	0.31746		0.04221	0.32431		0.03993	0.31736		0.04102	0.32786		0.03977	0.31748		0.04013	0.31744
			0.00878	0.08346		0.04297	0.31762		0.04216	0.32449		0.03993	0.31752		0.04107	0.32804		0.03975	0.31765		0.04011	0.3176
			0.00878	0.08328		0.04303	0.31779		0.04214	0.32467		0.03998	0.31768		0.0411	0.32823		0.03983	0.31782		0.04018	0.31777
			0.00878	0.08311		0.04303	0.31798		0.04221	0.32486		0.04005	0.31786		0.04117	0.32841		0.03988	0.318		0.04021	0.31796
			0.00876	0.08292		0.04307	0.31815		0.04219	0.32504		0.04008	0.31804		0.04127	0.32861		0.03995	0.31818		0.04021	0.31814
			0.00876	0.08275		0.04315	0.31833		0.04221	0.32524		0.04005	0.31822		0.04127	0.32881		0.03993	0.31836		0.04021	0.31832
			0.00876	0.08257		0.04307	0.31851		0.04231	0.32543		0.03998	0.3184		0.0413	0.32901		0.03995	0.31855		0.04023	0.3185
			0.00871	0.0824		0.04307	0.31869		0.04229	0.32561		0.04005	0.31858		0.04132	0.32921		0.03998	0.31873		0.04026	0.31869
			0.00871	0.08221		0.0431	0.31889		0.04231	0.32579		0.04013	0.31877		0.04127	0.32939		0.03995	0.31893		0.04028	0.31888
			0.00871	0.08203		0.04318	0.31908		0.04236	0.32596		0.04018	0.31896		0.04138	0.32956		0.04005	0.31912		0.04034	0.31907
			0.00866	0.08184		0.04325	0.31927		0.04239	0.32615		0.04021	0.31915		0.04138	0.32973		0.04016	0.31931		0.04036	0.31926
			0.00863	0.08165		0.0433	0.31946		0.04242	0.32633		0.04018	0.31935		0.04138	0.3299		0.04011	0.31949		0.04044	0.31945
			0.00863	0.08148		0.04335	0.31964		0.04247	0.32652		0.04023	0.31953		0.04138	0.33007		0.04013	0.31967		0.04036	0.31963
			0.00863	0.0813		0.04335	0.31982		0.04249	0.3267		0.04028	0.31971		0.04145	0.33025		0.04018	0.31985		0.04041	0.3198
			0.00868	0.08112		0.04335	0.32		0.04239	0.32688		0.04028	0.31988		0.04148	0.33043		0.04026	0.32002		0.04056	0.31998
			0.00861	0.08094		0.04333	0.32018		0.04247	0.32705		0.04026	0.32007		0.04148	0.33062		0.04023	0.3202		0.04054	0.32016
			0.00855	0.08075		0.04338	0.32036		0.04254	0.32723		0.04028	0.32024		0.04148	0.3308		0.04026	0.32039		0.04059	0.32034
			0.00858	0.08056		0.04341	0.32055		0.04254	0.3274		0.04034	0.32043		0.04153	0.331		0.04036	0.32057		0.04056	0.32053
			0.00853	0.08038		0.04346	0.32073		0.04254	0.32757		0.04034	0.32062		0.04155	0.33119		0.04036	0.32075		0.04059	0.32071
			0.00845	0.0802		0.04356	0.32091		0.04259	0.32775		0.04039	0.3208		0.04158	0.33139		0.04036	0.32093		0.04066	0.32089
			0.0085	0.08003		0.04358	0.32108		0.04264	0.32793		0.04044	0.32097		0.04163	0.33158		0.04041	0.32111		0.04066	0.32106
			0.00843	0.07985		0.04353	0.32125		0.04262	0.32811		0.04044	0.32114		0.04163	0.33177		0.04041	0.32129		0.04066	0.32124
			0.00848	0.07968		0.04361	0.32144		0.0427	0.32829		0.04044	0.32133		0.04165	0.33196		0.04046	0.32146		0.04069	0.32141
			0.0085	0.07949		0.04361	0.32162		0.04272	0.32849		0.04049	0.3215		0.04168	0.33213		0.04044	0.32165		0.04071	0.3216
			0.00845	0.07931		0.04361	0.3218		0.04275	0.32869		0.04051	0.32168		0.04176	0.33231		0.04044	0.32183		0.04077	0.32178
			0.00838	0.07913		0.04363	0.32198		0.04277	0.32889		0.04051	0.32187		0.04176	0.3325		0.04049	0.32201		0.04077	0.32196
			0.0084	0.07895		0.04366	0.32216		0.0429	0.32909		0.04059	0.32204		0.0417	0.33268		0.04054	0.32219		0.04079	0.32215
			0.0084	0.07876		0.04363	0.32235		0.0429	0.32928		0.04066	0.32223		0.04178	0.33286		0.04056	0.32238		0.04087	0.32234
			0.0083	0.07857		0.04374	0.32254		0.0429	0.32946		0.04069	0.32242		0.04186	0.33303		0.04054	0.32258		0.04087	0.32253
			0.00833	0.07837		0.04379	0.32275		0.04292	0.32963		0.04064	0.32262		0.04186	0.33321		0.04051	0.32278		0.04084	0.32273
			0.0083	0.07818		0.04381	0.32295		0.04292	0.32979		0.04064	0.32283		0.04178	0.33338		0.04059	0.32298		0.04084	0.32293
			0.00825	0.07798		0.04379	0.32314		0.04303	0.32996		0.04064	0.32302		0.04186	0.33356		0.04071	0.32317		0.04089	0.32313
			0.0083	0.07779		0.04379	0.32333		0.04303	0.33014		0.04071	0.32322		0.04191	0.33375		0.04071	0.32335		0.04097	0.32331
			0.0083	0.0776		0.04379	0.3235		0.043	0.33032		0.04074	0.3234		0.04193	0.33393		0.04066	0.32353		0.04097	0.32349
			0.00825	0.07743		0.04381	0.32367		0.043	0.33051		0.04079	0.32357		0.04191	0.33412		0.04069	0.3237		0.04099	0.32366
			0.00825	0.07725		0.04391	0.32385		0.04305	0.33069		0.04084	0.32374		0.04196	0.3343		0.04071	0.32388		0.04107	0.32383
			0.00825	0.07708		0.04384	0.32402		0.0431	0.33088		0.04087	0.32392		0.04201	0.33448		0.04077	0.32406		0.04107	0.32401
			0.00823	0.07689		0.04389	0.3242		0.04315	0.33107		0.04087	0.32409		0.04204	0.33467		0.04074	0.32424		0.04107	0.32419
			0.00823	0.07672		0.04391	0.32439		0.04323	0.33127		0.04087	0.32428		0.04206	0.33486		0.04082	0.32442		0.04112	0.32437
			0.00823	0.07653		0.04389	0.32457		0.04315	0.33146		0.04089	0.32445		0.04209	0.33506		0.04082	0.3246		0.0411	0.32456
			0.00817	0.07635		0.04396	0.32475		0.0432	0.33166		0.04099	0.32464		0.04211	0.33525		0.04084	0.32478		0.04107	0.32474
			0.00812	0.07617		0.04399	0.32495		0.04318	0.33184		0.04094	0.32482		0.04216	0.33544		0.04094	0.32497		0.04112	0.32492
			0.00815	0.07598		0.04401	0.32513		0.04318	0.33202		0.04097	0.32501		0.04219	0.33562		0.04097	0.32516		0.0412	0.32511
			0.00812	0.07579		0.04404	0.32533		0.04325	0.3322		0.04107	0.32521		0.04216	0.33579		0.04092	0.32536		0.04127	0.3253
			0.00807	0.0756		0.04409	0.32552		0.04328	0.33238		0.04107	0.3254		0.04226	0.33596		0.04094	0.32555		0.0413	0.32549
			0.00812	0.07541		0.04417	0.3257		0.04338	0.33256		0.04112	0.32559		0.04231	0.33612		0.04099	0.32573		0.04132	0.32568
			0.00812	0.07523		0.04414	0.32587		0.04341	0.33275		0.04107	0.32576		0.04229	0.3363		0.04097	0.3259		0.04132	0.32585
			0.00805	0.07505		0.04417	0.32605		0.04343	0.33293		0.0411	0.32595		0.04226	0.33647		0.04105	0.32608		0.04138	0.32603
			0.00805	0.07486		0.04419	0.32623		0.04343	0.33311		0.04112	0.32612		0.04236	0.33665		0.0411	0.32626		0.04132	0.32621
			0.00807	0.07469		0.04417	0.32642		0.04346	0.33328		0.0411	0.32631		0.04231	0.33684		0.04107	0.32645		0.04135	0.3264
			0.00802	0.07451		0.04422	0.32661		0.04346	0.33346		0.04127	0.32649		0.04234	0.33702		0.04107	0.32663		0.04138	0.32658
			0.008	0.07433		0.04424	0.32679		0.04348	0.33363		0.0413	0.32667		0.04242	0.33721		0.04115	0.32681		0.04148	0.32677
			0.00802	0.07415		0.04427	0.32697		0.04351	0.33382		0.04127	0.32686		0.04249	0.33741		0.04117	0.32699		0.0414	0.32695
			0.008	0.07397		0.04427	0.32713		0.04356	0.334		0.0413	0.32703		0.04252	0.33761		0.04117	0.32716		0.04143	0.32712
			0.00797	0.07379		0.04429	0.3273		0.04353	0.33418		0.04132	0.3272		0.04252	0.33781		0.04122	0.32733		0.04148	0.3273
			0.00797	0.07361		0.04427	0.32748		0.04351	0.33436		0.04138	0.32737		0.04249	0.33799		0.0412	0.3275		0.04148	0.32746
			0.00802	0.07343		0.04432	0.32765		0.04366	0.33455		0.0413	0.32755		0.04257	0.33818		0.04125	0.32768		0.04153	0.32765
			0.00797	0.07325		0.0444	0.32784		0.04374	0.33474		0.0413	0.32773		0.04259	0.33836		0.04122	0.32787		0.04158	0.32782
			0.00792	0.07307		0.04442	0.32801		0.04369	0.33494		0.04138	0.3279		0.0427	0.33854		0.04125	0.32805		0.04155	0.32801
			0.00789	0.07289		0.04437	0.3282		0.04371	0.33513		0.04143	0.32809		0.04259	0.33873		0.0413	0.32823		0.04155	0.32819
			0.00792	0.07271		0.04445	0.3284		0.04381	0.33533		0.04148	0.32827		0.04262	0.33891		0.04135	0.32842		0.04163	0.32837
			0.00787	0.07253		0.04445	0.32859		0.04381	0.33551		0.04148	0.32846		0.0427	0.33909		0.04135	0.32862		0.04165	0.32856
			0.00787	0.07234		0.04452	0.32879		0.04384	0.33568		0.0415	0.32866		0.04277	0.33927		0.04138	0.32882		0.04168	0.32877
			0.00792	0.07215		0.0445	0.32899		0.04386	0.33585		0.04153	0.32886		0.04275	0.33944		0.0414	0.32902		0.04178	0.32897
			0.00792	0.07195		0.04457	0.32918		0.04389	0.33602		0.04155	0.32905		0.04277	0.33962		0.0414	0.32921		0.04173	0.32916
			0.00789	0.07176		0.04457	0.32936		0.04389	0.33619		0.04155	0.32924		0.04282	0.33979		0.04145	0.32939		0.04173	0.32935
			0.00782	0.07157		0.04462	0.32953		0.04394	0.33637		0.04165	0.32942		0.0428	0.33998		0.04153	0.32956		0.04186	0.32952
			0.00777	0.07139		0.04473	0.32969		0.04396	0.33655		0.04165	0.32959		0.04285	0.34017		0.04153	0.32973		0.04188	0.32968
			0.00777	0.07122		0.0447	0.32986		0.04399	0.33672		0.04165	0.32976		0.0429	0.34035		0.04158	0.3299		0.04188	0.32985
			0.00779	0.07103		0.04473	0.33004		0.04407	0.3369		0.0417	0.32993		0.0429	0.34053		0.04165	0.33007		0.04188	0.33002
			0.00779	0.07085		0.0448	0.33021		0.04412	0.33709		0.0417	0.33011		0.04295	0.34073		0.0416	0.33025		0.04196	0.3302
			0.00777	0.07067		0.0448	0.3304		0.04414	0.33729		0.0417	0.33029		0.04292	0.34092		0.04163	0.33043		0.04188	0.33039
			0.00772	0.07049		0.0448	0.33058		0.04414	0.33749		0.04176	0.33047		0.0429	0.34112		0.04165	0.33062		0.04191	0.33056
			0.00767	0.07031		0.0448	0.33077		0.04412	0.33768		0.04178	0.33066		0.04292	0.34131		0.04165	0.3308		0.04196	0.33075
			0.00767	0.07013		0.0449	0.33097		0.04414	0.33788		0.04183	0.33084		0.04305	0.34149		0.0417	0.331		0.04196	0.33095
			0.00769	0.06995		0.0449	0.33116		0.04422	0.33807		0.04183	0.33104		0.04313	0.34165		0.04173	0.33119		0.04198	0.33114
			0.00767	0.06976		0.04493	0.33136		0.04429	0.33824		0.04186	0.33124		0.0431	0.34182		0.04178	0.33139		0.04206	0.33135
			0.00767	0.06957		0.04498	0.33156		0.04432	0.33842		0.04186	0.33144		0.04313	0.34198		0.04176	0.33158		0.04209	0.33154
			0.00764	0.06938		0.04508	0.33175		0.04432	0.33861		0.04191	0.33163		0.04313	0.34216		0.0417	0.33177		0.04214	0.33173
			0.00767	0.06919		0.04508	0.33193		0.04435	0.33879		0.04191	0.33182		0.04315	0.34234		0.04176	0.33195		0.04216	0.33191
			0.00767	0.069		0.04506	0.33211		0.04437	0.33897		0.04196	0.332		0.04318	0.34251		0.04188	0.33213		0.04219	0.33209
			0.00761	0.06882		0.04506	0.33229		0.0444	0.33916		0.04196	0.33218		0.04325	0.34269		0.04186	0.33231		0.04216	0.33226
			0.00756	0.06864		0.04513	0.33247		0.0444	0.33933		0.04201	0.33235		0.04325	0.34288		0.04183	0.33249		0.04216	0.33245
			0.00749	0.06845		0.04518	0.33265		0.04442	0.33951		0.04209	0.33253		0.0433	0.34305		0.04188	0.33268		0.04219	0.33263
			0.00749	0.06826		0.04523	0.33284		0.0445	0.33968		0.04204	0.33272		0.04335	0.34324		0.04198	0.33286		0.04224	0.33281
			0.00754	0.06808		0.04526	0.33301		0.04447	0.33987		0.04214	0.3329		0.0433	0.34344		0.04204	0.33304		0.04224	0.333
			0.00751	0.0679		0.04526	0.33319		0.04452	0.34005		0.04211	0.33308		0.04328	0.34364		0.04204	0.33322		0.04229	0.33317
			0.00746	0.06773		0.04534	0.33335		0.04457	0.34023		0.04219	0.33325		0.04335	0.34384		0.04209	0.33339		0.04234	0.33335
			0.00749	0.06755		0.04534	0.33354		0.04462	0.34042		0.04221	0.33342		0.04348	0.34402		0.04201	0.33357		0.04229	0.33352
			0.00746	0.06738		0.04531	0.33372		0.04465	0.3406		0.04231	0.3336		0.04346	0.3442		0.04198	0.33375		0.04231	0.33371
			0.00749	0.06719		0.04531	0.3339		0.04467	0.3408		0.04226	0.33379		0.04343	0.34438		0.04211	0.33393		0.04231	0.33389
			0.00746	0.06701		0.04534	0.33409		0.04465	0.341		0.04226	0.33398		0.04351	0.34456		0.04214	0.33412		0.04234	0.33407
			0.00741	0.06683		0.04536	0.33427		0.0447	0.34119		0.04229	0.33416		0.04353	0.34475		0.04209	0.3343		0.04242	0.33425
			0.00744	0.06665		0.04544	0.33445		0.04475	0.34138		0.04229	0.33434		0.04353	0.34493		0.04216	0.33447		0.04244	0.33444
			0.00746	0.06647		0.04546	0.33464		0.0448	0.34156		0.04236	0.33453		0.04353	0.34512		0.04224	0.33467		0.04244	0.33462
			0.00744	0.06628		0.04549	0.33484		0.04478	0.34172		0.04242	0.33472		0.04363	0.3453		0.04221	0.33486		0.04252	0.33482
			0.00736	0.06608		0.04546	0.33503		0.0448	0.34189		0.04234	0.33491		0.04366	0.34548		0.04219	0.33506		0.04252	0.33502
			0.00736	0.06588		0.04551	0.33522		0.04485	0.34205		0.04239	0.33511		0.04363	0.34566		0.04226	0.33526		0.04257	0.33521
			0.00734	0.0657		0.04554	0.33541		0.04485	0.34223		0.04244	0.3353		0.04371	0.34585		0.04226	0.33544		0.04257	0.3354
			0.00731	0.06552		0.04559	0.33559		0.04488	0.3424		0.04252	0.33548		0.04374	0.34604		0.04229	0.33562		0.04259	0.33557
			0.00734	0.06535		0.04556	0.33576		0.04493	0.34258		0.04252	0.33565		0.04374	0.34622		0.04231	0.33579		0.0427	0.33574
			0.00734	0.06518		0.04559	0.33593		0.04495	0.34276		0.04257	0.33582		0.04374	0.3464		0.04242	0.33596		0.0427	0.33592
			0.00736	0.065		0.04564	0.33609		0.0449	0.34295		0.04252	0.33599		0.04381	0.34659		0.04239	0.33613		0.0427	0.33609
			0.00734	0.06483		0.04569	0.33627		0.04498	0.34313		0.04257	0.33617		0.04381	0.34678		0.04236	0.33631		0.04272	0.33626
			0.00729	0.06464		0.04564	0.33645		0.04508	0.34333		0.04257	0.33634		0.04379	0.34697		0.04247	0.33648		0.04272	0.33644
			0.00726	0.06447		0.04572	0.33663		0.04508	0.34352		0.04267	0.33652		0.04389	0.34716		0.04244	0.33666		0.0428	0.33662
			0.00729	0.06429		0.04577	0.3368		0.04513	0.34372		0.04259	0.33669		0.04394	0.34736		0.04244	0.33684		0.04287	0.33679
			0.00724	0.06411		0.04579	0.33699		0.04521	0.34391		0.04259	0.33688		0.04391	0.34755		0.04254	0.33702		0.0428	0.33697
			0.00724	0.06393		0.04582	0.33718		0.04516	0.34409		0.04267	0.33706		0.04389	0.34772		0.04249	0.33721		0.04282	0.33716
			0.00724	0.06374		0.04582	0.33738		0.04518	0.34427		0.04267	0.33726		0.04391	0.34789		0.04247	0.33741		0.0429	0.33735
			0.00721	0.06355		0.04582	0.33758		0.04521	0.34445		0.04272	0.33746		0.04394	0.34806		0.04259	0.33761		0.04292	0.33756
			0.00716	0.06335		0.04589	0.33778		0.04521	0.34463		0.0428	0.33766		0.04394	0.34823		0.04272	0.33781		0.0429	0.33776
			0.00716	0.06316		0.04594	0.33796		0.04523	0.34481		0.04277	0.33785		0.04399	0.3484		0.04264	0.33799		0.04295	0.33795
			0.00716	0.06297		0.04589	0.33815		0.04536	0.345		0.0428	0.33804		0.04399	0.34858		0.04267	0.33818		0.04297	0.33813
			0.00713	0.0628		0.04594	0.33832		0.04536	0.34519		0.0428	0.33822		0.04401	0.34876		0.04275	0.33836		0.04307	0.33831
			0.00716	0.06262		0.04602	0.33851		0.04534	0.34537		0.04287	0.3384		0.04407	0.34894		0.04267	0.33854		0.04307	0.3385
			0.00718	0.06242		0.04602	0.33869		0.04536	0.34555		0.0429	0.33858		0.04407	0.34911		0.0427	0.33873		0.04307	0.33868
			0.00713	0.06223		0.046	0.33888		0.04539	0.34574		0.0429	0.33877		0.04409	0.3493		0.0428	0.33891		0.04315	0.33886
			0.00706	0.06204		0.04605	0.33906		0.04539	0.34593		0.0429	0.33895		0.04417	0.34949		0.0428	0.33909		0.04315	0.33905
			0.00706	0.06186		0.04615	0.33924		0.04549	0.34612		0.04297	0.33913		0.04417	0.34969		0.0428	0.33927		0.04318	0.33922
			0.00703	0.06168		0.04617	0.33942		0.04554	0.3463		0.04303	0.3393		0.04422	0.34989		0.04287	0.33944		0.04315	0.33941
			0.00703	0.06151		0.04615	0.33959		0.04554	0.34648		0.04303	0.33948		0.04427	0.35007		0.04287	0.33962		0.04315	0.33957
			0.00701	0.06133		0.04617	0.33977		0.04556	0.34667		0.04305	0.33965		0.04432	0.35025		0.04292	0.3398		0.0432	0.33976
			0.00701	0.06115		0.04617	0.33996		0.04559	0.34685		0.04307	0.33984		0.04429	0.35042		0.04297	0.33998		0.04315	0.33994
			0.00706	0.06097		0.0462	0.34015		0.04564	0.34704		0.04307	0.34003		0.04432	0.3506		0.04297	0.34017		0.04323	0.34013
			0.00701	0.06078		0.04628	0.34032		0.04569	0.34724		0.04313	0.34021		0.04442	0.35078		0.04303	0.34035		0.04333	0.34031
			0.00696	0.0606		0.04628	0.34051		0.04577	0.34743		0.0432	0.3404		0.04437	0.35097		0.043	0.34053		0.04338	0.3405
			0.00698	0.06041		0.04628	0.34069		0.04577	0.34761		0.04325	0.34058		0.04432	0.35115		0.043	0.34073		0.04338	0.34069
			0.00693	0.06022		0.0463	0.34089		0.04579	0.34779		0.04323	0.34077		0.04442	0.35133		0.04307	0.34092		0.04335	0.34088
			0.00693	0.06002		0.04638	0.34109		0.04587	0.34796		0.04328	0.34097		0.04442	0.35151		0.04315	0.34112		0.04343	0.34108
			0.00693	0.05982		0.04635	0.34128		0.04592	0.34812		0.04328	0.34116		0.0445	0.35168		0.04318	0.34131		0.04346	0.34127
			0.00696	0.05963		0.0464	0.34146		0.04584	0.34829		0.0433	0.34135		0.0446	0.35187		0.0432	0.34149		0.04346	0.34144
			0.00693	0.05946		0.0464	0.34163		0.04584	0.34847		0.04338	0.34153		0.0446	0.35206		0.04318	0.34166		0.04346	0.34162
			0.00685	0.05928		0.04638	0.34179		0.04594	0.34864		0.04343	0.34169		0.04457	0.35225		0.0432	0.34182		0.04351	0.34178
			0.00688	0.05911		0.04645	0.34196		0.046	0.34882		0.04338	0.34186		0.0446	0.35245		0.04323	0.34199		0.04351	0.34195
			0.00685	0.05893		0.0465	0.34213		0.04594	0.349		0.04333	0.34202		0.04465	0.35263		0.04328	0.34216		0.04358	0.34212
			0.00685	0.05875		0.04653	0.34231		0.046	0.34918		0.04348	0.3422		0.04473	0.35282		0.04333	0.34234		0.04356	0.34229
			0.0068	0.05858		0.0465	0.34249		0.04602	0.34937		0.04351	0.34237		0.04473	0.35301		0.04333	0.34252		0.04356	0.34247
			0.00683	0.0584		0.04665	0.34267		0.046	0.34957		0.04348	0.34256		0.04473	0.3532		0.04338	0.34269		0.04356	0.34265
			0.00678	0.05823		0.04665	0.34285		0.04607	0.34976		0.04353	0.34273		0.0448	0.3534		0.04335	0.34288		0.04358	0.34283
			0.00683	0.05805		0.04663	0.34303		0.0461	0.34996		0.04356	0.34291		0.04485	0.35358		0.04335	0.34306		0.04363	0.34302
			0.00675	0.05787		0.04671	0.34322		0.0462	0.35015		0.04361	0.3431		0.04485	0.35376		0.04341	0.34325		0.04361	0.3432
			0.00678	0.0577		0.04673	0.34341		0.04625	0.35032		0.04361	0.34329		0.04483	0.35394		0.04351	0.34345		0.04369	0.3434
			0.00673	0.05751		0.04673	0.34362		0.04622	0.3505		0.04366	0.34349		0.0449	0.35411		0.04353	0.34365		0.04376	0.3436
			0.00673	0.05733		0.04678	0.34381		0.0463	0.35067		0.04363	0.34368		0.045	0.35429		0.04361	0.34384		0.04379	0.34379
			0.0067	0.05713		0.04686	0.344		0.04628	0.35086		0.04366	0.34387		0.04493	0.35446		0.04353	0.34402		0.04381	0.34397
			0.00668	0.05695		0.04683	0.34418		0.04632	0.35105		0.04374	0.34406		0.04493	0.35464		0.04358	0.3442		0.04386	0.34415
			0.00668	0.05676		0.04678	0.34435		0.04632	0.35122		0.04376	0.34423		0.04503	0.35481		0.04363	0.34438		0.04386	0.34433
			0.0067	0.05657		0.04686	0.34453		0.04638	0.3514		0.04376	0.34441		0.04503	0.355		0.04363	0.34456		0.04389	0.34451
			0.0067	0.05638		0.04691	0.34471		0.04643	0.35157		0.04386	0.34459		0.04503	0.35517		0.04371	0.34474		0.04394	0.34469
			0.00662	0.05618		0.04691	0.34489		0.0464	0.35175		0.04389	0.34478		0.04508	0.35535		0.04369	0.34493		0.04399	0.34489
			0.0066	0.05599		0.04696	0.34508		0.04648	0.35194		0.04384	0.34497		0.04511	0.35555		0.04384	0.34511		0.04399	0.34507
			0.00658	0.05581		0.04696	0.34527		0.04658	0.35213		0.04394	0.34515		0.04511	0.35574		0.04381	0.3453		0.04407	0.34525
			0.00655	0.05563		0.04696	0.34545		0.0465	0.35232		0.04394	0.34533		0.04516	0.35593		0.04384	0.34549		0.04412	0.34544
			0.0066	0.05546		0.04706	0.34564		0.04653	0.35252		0.04399	0.34552		0.04521	0.35612		0.04389	0.34567		0.04407	0.34562
			0.0066	0.0553		0.04706	0.34583		0.04671	0.35271		0.04396	0.3457		0.04521	0.35629		0.04386	0.34585		0.04414	0.3458
			0.00652	0.05512		0.04701	0.34601		0.04673	0.3529		0.04401	0.34589		0.04526	0.35647		0.04384	0.34604		0.04419	0.34599
			0.00655	0.05493		0.04706	0.3462		0.04671	0.35309		0.04409	0.34608		0.04536	0.35664		0.04384	0.34623		0.04419	0.34618
			0.00652	0.05475		0.04711	0.34639		0.04676	0.35328		0.04412	0.34627		0.04528	0.35682		0.04396	0.34641		0.04422	0.34636
			0.00645	0.05456		0.04716	0.34657		0.04678	0.35346		0.04409	0.34645		0.04534	0.357		0.04399	0.34659		0.04427	0.34655
			0.00647	0.05436		0.04721	0.34675		0.04676	0.35365		0.04414	0.34664		0.04539	0.35719		0.04404	0.34678		0.04427	0.34674
			0.00642	0.05418		0.04724	0.34694		0.04678	0.35383		0.04422	0.34683		0.04544	0.35737		0.04404	0.34697		0.04427	0.34692
			0.00642	0.05398		0.04729	0.34713		0.04691	0.354		0.04422	0.34702		0.04544	0.35755		0.04407	0.34717		0.04429	0.34712
			0.00642	0.05377		0.04724	0.34733		0.04691	0.35418		0.04419	0.34722		0.04544	0.35773		0.04404	0.34736		0.04432	0.34731
			0.00642	0.05358		0.04734	0.34751		0.04696	0.35435		0.04424	0.34741		0.04546	0.35791		0.04414	0.34755		0.04432	0.3475
			0.00635	0.05339		0.04739	0.34769		0.04701	0.35453		0.04429	0.34759		0.04554	0.3581		0.04417	0.34773		0.0444	0.34768
			0.00635	0.05321		0.04744	0.34787		0.04704	0.35471		0.04429	0.34776		0.04559	0.35829		0.04419	0.3479		0.0444	0.34785
			0.00637	0.05303		0.04742	0.34804		0.04709	0.35489		0.04432	0.34793		0.04559	0.35847		0.04419	0.34807		0.0444	0.34802
			0.00637	0.05286		0.04739	0.3482		0.04709	0.35506		0.0444	0.3481		0.04559	0.35866		0.04422	0.34823		0.04445	0.34819
			0.00632	0.05269		0.04742	0.34838		0.04709	0.35524		0.04442	0.34827		0.04559	0.35884		0.04427	0.34841		0.04455	0.34836
			0.00635	0.05252		0.04747	0.34856		0.04709	0.35543		0.04442	0.34845		0.04564	0.35902		0.04422	0.34858		0.04452	0.34854
			0.00635	0.05235		0.04752	0.34873		0.04716	0.35562		0.04435	0.34862		0.04572	0.35922		0.04422	0.34876		0.0445	0.34872
			0.00632	0.05218		0.04757	0.34891		0.04721	0.35582		0.04442	0.3488		0.04572	0.35941		0.04427	0.34894		0.04457	0.34889
			0.00624	0.052		0.04757	0.34908		0.04726	0.35601		0.04447	0.34897		0.04577	0.3596		0.04432	0.34911		0.04462	0.34907
			0.0063	0.05182		0.04759	0.34927		0.04724	0.35618		0.04455	0.34915		0.04582	0.35979		0.04427	0.3493		0.04465	0.34925
			0.00627	0.05163		0.04764	0.34946		0.04726	0.35636		0.04455	0.34934		0.04582	0.35997		0.04432	0.34949		0.04467	0.34944
			0.00617	0.05144		0.04764	0.34965		0.04731	0.35653		0.04452	0.34954		0.04589	0.36015		0.04442	0.3497		0.04462	0.34964
			0.00617	0.05125		0.04772	0.34985		0.04739	0.35671		0.0446	0.34974		0.04592	0.36032		0.04447	0.34989		0.04473	0.34985
			0.00614	0.05106		0.0478	0.35004		0.04734	0.35689		0.04467	0.34993		0.04592	0.3605		0.04455	0.35008		0.04478	0.35003
			0.00622	0.05088		0.0478	0.35023		0.04729	0.35707		0.04462	0.35012		0.04589	0.36068		0.0445	0.35025		0.04475	0.35021
			0.00622	0.05069		0.04777	0.3504		0.04749	0.35725		0.04465	0.35029		0.04594	0.36086		0.04447	0.35042		0.0448	0.35039
			0.00612	0.05052		0.04782	0.35058		0.04754	0.35744		0.04465	0.35047		0.046	0.36105		0.0445	0.3506		0.0448	0.35056
			0.00612	0.05034		0.04785	0.35076		0.04749	0.35761		0.04473	0.35064		0.046	0.36123		0.04455	0.35078		0.0448	0.35075
			0.00612	0.05015		0.04782	0.35095		0.04752	0.35779		0.04475	0.35084		0.04605	0.36141		0.04452	0.35097		0.04488	0.35093
			0.00604	0.04998		0.04782	0.35113		0.04762	0.35798		0.04475	0.35102		0.04612	0.3616		0.0446	0.35116		0.04488	0.35111
			0.00612	0.04979		0.04797	0.3513		0.04767	0.35817		0.04483	0.35119		0.04612	0.36178		0.04467	0.35134		0.04493	0.3513
			0.00614	0.04962		0.04795	0.35148		0.04767	0.35836		0.04483	0.35138		0.0461	0.36197		0.04462	0.35152		0.04493	0.35147
			0.00609	0.04944		0.04795	0.35165		0.04772	0.35855		0.0448	0.35155		0.0462	0.36216		0.04467	0.35169		0.04493	0.35165
			0.00607	0.04927		0.04797	0.35184		0.0477	0.35873		0.04483	0.35173		0.0462	0.36234		0.04473	0.35187		0.045	0.35182
			0.00607	0.04909		0.04808	0.35203		0.04772	0.35891		0.04493	0.35191		0.0462	0.36253		0.04475	0.35206		0.045	0.35201
			0.00604	0.04891		0.04813	0.35222		0.04785	0.3591		0.04498	0.3521		0.0462	0.3627		0.04478	0.35225		0.045	0.3522
			0.00602	0.04872		0.0481	0.35241		0.04782	0.35929		0.04498	0.35229		0.04628	0.36289		0.04475	0.35245		0.04506	0.3524
			0.00607	0.04853		0.04813	0.3526		0.04785	0.35948		0.045	0.35248		0.04632	0.36307		0.0448	0.35264		0.04511	0.35258
			0.00596	0.04834		0.04818	0.35279		0.04795	0.35967		0.04506	0.35267		0.04638	0.36325		0.04493	0.35282		0.04513	0.35277
			0.00594	0.04815		0.04815	0.35298		0.0479	0.35986		0.04508	0.35286		0.0464	0.36344		0.04495	0.35301		0.04521	0.35296
			0.00596	0.04796		0.0482	0.35317		0.0479	0.36004		0.04513	0.35305		0.04645	0.36361		0.04498	0.3532		0.04521	0.35316
			0.00594	0.04776		0.04825	0.35337		0.048	0.36021		0.04516	0.35324		0.04648	0.36378		0.045	0.3534		0.04523	0.35335
			0.00594	0.04757		0.04823	0.35356		0.04803	0.3604		0.04518	0.35344		0.04648	0.36396		0.04503	0.35358		0.04534	0.35354
			0.00594	0.04737		0.04833	0.35374		0.04797	0.36057		0.04521	0.35362		0.04653	0.36415		0.045	0.35376		0.04536	0.35372
			0.00586	0.04719		0.04841	0.35393		0.04803	0.36075		0.04523	0.3538		0.04653	0.36434		0.045	0.35394		0.04534	0.3539
			0.00581	0.047		0.04841	0.3541		0.04808	0.36094		0.04526	0.35398		0.04655	0.36453		0.04508	0.35412		0.04531	0.35408
			0.00586	0.04684		0.04841	0.35427		0.04815	0.36111		0.04528	0.35415		0.04653	0.36471		0.04513	0.35429		0.04541	0.35425
			0.00576	0.04666		0.04846	0.35445		0.04815	0.36129		0.04528	0.35433		0.04655	0.36489		0.04513	0.35446		0.04541	0.35442
			0.00574	0.04648		0.04851	0.35462		0.04818	0.36148		0.04541	0.3545		0.04665	0.36508		0.04518	0.35464		0.04539	0.3546
			0.00576	0.04631		0.04843	0.35479		0.04828	0.36166		0.04544	0.35468		0.04673	0.36527		0.04521	0.35481		0.04544	0.35477
			0.00574	0.04612		0.04848	0.35496		0.04836	0.36185		0.04546	0.35486		0.04676	0.36546		0.04523	0.355		0.04551	0.35495
			0.00579	0.04595		0.04856	0.35514		0.0483	0.36205		0.04546	0.35503		0.04671	0.36565		0.04526	0.35517		0.04551	0.35513
			0.00581	0.04577		0.04851	0.35533		0.0483	0.36223		0.04549	0.35521		0.04673	0.36583		0.04523	0.35536		0.04554	0.35531
			0.00576	0.04558		0.04853	0.35552		0.04833	0.36242		0.04551	0.3554		0.04686	0.36601		0.04526	0.35555		0.04554	0.3555
			0.00571	0.04539		0.04864	0.35571		0.04838	0.36259		0.04554	0.35559		0.04686	0.36618		0.04539	0.35574		0.04556	0.35569
			0.00574	0.0452		0.04864	0.3559		0.04851	0.36278		0.04554	0.35578		0.04691	0.36635		0.04541	0.35593		0.04561	0.35589
			0.00571	0.04502		0.04866	0.35609		0.04846	0.36296		0.04559	0.35597		0.04688	0.36653		0.04544	0.35612		0.04564	0.35607
			0.00566	0.04484		0.04876	0.35627		0.04843	0.36314		0.04561	0.35615		0.04693	0.36671		0.04541	0.35629		0.04577	0.35625
			0.00571	0.04466		0.04879	0.35644		0.04856	0.36333		0.04566	0.35634		0.04696	0.36689		0.04539	0.35646		0.04577	0.35642
			0.00569	0.04447		0.04874	0.35662		0.04861	0.3635		0.04564	0.35651		0.04696	0.36708		0.04544	0.35664		0.04574	0.3566
			0.00566	0.04429		0.04881	0.35679		0.04858	0.36368		0.04566	0.35669		0.04699	0.36726		0.04549	0.35682		0.04579	0.35678
			0.00566	0.04411		0.04881	0.35697		0.04856	0.36385		0.04574	0.35686		0.04701	0.36744		0.04554	0.357		0.04577	0.35696
			0.00564	0.04393		0.04884	0.35716		0.04861	0.36404		0.04579	0.35705		0.04709	0.36763		0.04561	0.35719		0.04577	0.35715
			0.00553	0.04374		0.04891	0.35734		0.04869	0.36422		0.04577	0.35723		0.04709	0.36782		0.04559	0.35737		0.04587	0.35733
			0.00556	0.04357		0.04891	0.35752		0.04871	0.3644		0.04577	0.3574		0.04709	0.36802		0.04561	0.35755		0.04589	0.35751
			0.00553	0.0434		0.04891	0.35769		0.04876	0.36459		0.04587	0.35758		0.04714	0.36821		0.04564	0.35773		0.04589	0.35769
			0.00546	0.04323		0.04894	0.35787		0.04879	0.36478		0.04584	0.35776		0.04721	0.36839		0.04559	0.35792		0.04584	0.35787
			0.00546	0.04305		0.04896	0.35807		0.04881	0.36496		0.04589	0.35796		0.04721	0.36858		0.04564	0.3581		0.04592	0.35806
			0.00551	0.04287		0.04907	0.35825		0.04889	0.36514		0.04597	0.35815		0.04729	0.36875		0.04569	0.35829		0.04597	0.35824
			0.00548	0.04269		0.04904	0.35845		0.04884	0.36533		0.046	0.35834		0.04729	0.36894		0.04574	0.35847		0.04602	0.35843
			0.00541	0.04251		0.04907	0.35863		0.04886	0.36553		0.046	0.35852		0.04734	0.36912		0.04582	0.35866		0.04612	0.35861
			0.00546	0.04232		0.04914	0.35881		0.04901	0.36572		0.04605	0.3587		0.04744	0.3693		0.04584	0.35884		0.04615	0.35879
			0.00541	0.04213		0.04912	0.359		0.04907	0.3659		0.04612	0.35889		0.04739	0.36949		0.04584	0.35903		0.04622	0.35898
			0.00538	0.04193		0.04914	0.35919		0.04909	0.36608		0.04615	0.35907		0.04749	0.36966		0.04589	0.35922		0.04617	0.35916
			0.00533	0.04173		0.04924	0.35938		0.04909	0.36625		0.0461	0.35926		0.04747	0.36984		0.04594	0.35941		0.04625	0.35936
			0.00536	0.04152		0.04935	0.35957		0.04912	0.36642		0.04615	0.35946		0.04749	0.37001		0.046	0.3596		0.04628	0.35956
			0.00536	0.04132		0.0494	0.35976		0.04919	0.3666		0.0462	0.35965		0.04754	0.3702		0.04602	0.35979		0.04628	0.35974
			0.00533	0.04113		0.04932	0.35994		0.04919	0.36678		0.04622	0.35983		0.04754	0.37039		0.04602	0.35997		0.0463	0.35993
			0.00528	0.04096		0.04932	0.36012		0.04919	0.36696		0.04625	0.36001		0.04754	0.37058		0.04602	0.36015		0.04632	0.3601
			0.00531	0.04079		0.04942	0.3603		0.04929	0.36714		0.04628	0.36018		0.04762	0.37076		0.04605	0.36032		0.04635	0.36028
			0.00536	0.04062		0.04937	0.36047		0.04935	0.36733		0.0463	0.36036		0.04767	0.37094		0.04612	0.36051		0.04635	0.36046
			0.00525	0.04045		0.04937	0.36066		0.04935	0.36751		0.04632	0.36054		0.04767	0.37112		0.04612	0.36069		0.04632	0.36064
			0.00523	0.04027		0.04947	0.36084		0.04937	0.36771		0.04635	0.36073		0.04772	0.3713		0.0461	0.36087		0.0464	0.36082
			0.00523	0.04009		0.04945	0.36102		0.0494	0.3679		0.04638	0.36091		0.04777	0.37149		0.04622	0.36105		0.04648	0.361
			0.0052	0.03991		0.04952	0.36121		0.0494	0.36809		0.0464	0.36109		0.04775	0.37168		0.04622	0.36123		0.04648	0.36119
			0.00518	0.03973		0.04962	0.36138		0.0495	0.36829		0.0464	0.36127		0.04777	0.37186		0.0462	0.36141		0.0465	0.36136
			0.0052	0.03954		0.0496	0.36157		0.04957	0.36847		0.04643	0.36146		0.04777	0.37204		0.04622	0.3616		0.04655	0.36155
			0.0052	0.03935		0.0496	0.36176		0.04962	0.36865		0.04648	0.36164		0.04785	0.37223		0.04632	0.36179		0.04655	0.36174
			0.00515	0.03916		0.04962	0.36195		0.04965	0.36883		0.0465	0.36183		0.04792	0.3724		0.04635	0.36198		0.04653	0.36193
			0.0052	0.03896		0.0497	0.36214		0.0497	0.36901		0.04658	0.36202		0.04795	0.37257		0.04638	0.36217		0.04658	0.36212
			0.0051	0.03877		0.04965	0.36232		0.04967	0.36919		0.04665	0.3622		0.048	0.37275		0.04632	0.36235		0.04668	0.3623
			0.00505	0.03858		0.0497	0.36251		0.04967	0.36938		0.04668	0.36239		0.048	0.37294		0.04638	0.36253		0.04668	0.36248
			0.00505	0.0384		0.0498	0.36268		0.04975	0.36955		0.04668	0.36257		0.04805	0.37311		0.04643	0.3627		0.04671	0.36267
			0.00503	0.03823		0.04973	0.36286		0.04985	0.36973		0.04671	0.36275		0.0481	0.3733		0.04653	0.36289		0.04676	0.36285
			0.00503	0.03804		0.04975	0.36305		0.04985	0.3699		0.04665	0.36293		0.0481	0.37347		0.04648	0.36307		0.04676	0.36303
			0.0051	0.03786		0.04988	0.36323		0.04985	0.37008		0.04673	0.36311		0.04808	0.37365		0.04645	0.36326		0.04676	0.36322
			0.00503	0.03768		0.04985	0.36341		0.04993	0.37027		0.04681	0.3633		0.04818	0.37384		0.04648	0.36344		0.04683	0.3634
			0.0049	0.03751		0.0498	0.36359		0.04993	0.37046		0.04683	0.36347		0.0482	0.37404		0.0466	0.36362		0.04686	0.36357
			0.00497	0.03734		0.0499	0.36376		0.04998	0.37064		0.04686	0.36365		0.04823	0.37423		0.04658	0.36379		0.04683	0.36374
			0.005	0.03716		0.04988	0.36394		0.05003	0.37083		0.04686	0.36383		0.0483	0.37442		0.04665	0.36396		0.04691	0.36392
			0.00495	0.03699		0.04988	0.36412		0.04998	0.37101		0.04686	0.36401		0.0483	0.37461		0.04665	0.36415		0.04693	0.3641
			0.0049	0.03681		0.05003	0.36431		0.05008	0.37119		0.04688	0.36419		0.0483	0.37479		0.04668	0.36434		0.04693	0.36429
			0.00495	0.03663		0.05001	0.3645		0.05016	0.37138		0.04693	0.36437		0.0483	0.37498		0.04676	0.36453		0.04696	0.36447
			0.00487	0.03645		0.04995	0.36468		0.05018	0.37157		0.04701	0.36456		0.04841	0.37516		0.04683	0.36471		0.04699	0.36466
			0.0049	0.03627		0.05011	0.36486		0.05026	0.37176		0.04701	0.36475		0.04841	0.37535		0.04671	0.36489		0.04706	0.36484
			0.00487	0.03609		0.05018	0.36505		0.05023	0.37194		0.04701	0.36493		0.04843	0.37554		0.04671	0.36508		0.04709	0.36502
			0.00493	0.0359		0.05011	0.36524		0.05029	0.37212		0.04709	0.36511		0.04848	0.37571		0.04678	0.36527		0.04711	0.36522
[truncated: 8,823 more rows]

## Sheet: Fig. 2d
	1st			10th			100th			1000th
Stress (Mpa)	Strain		Stress (Mpa)	Strain		Stress (Mpa)	Strain		Stress (Mpa)	Strain
-0.00066	-0.00035		-0.00058	-0.00053		-0.00046	0.00011		-0.00058	-0.00099
-0.00046	0.00035		-0.00058	-0.0011		-0.00048	0.00091		-0.00071	-0.00094
-0.00036	0.00116		-0.00058	-0.00141		-0.00041	0.00176		-0.00081	-0.00071
-0.00033	0.002		-0.00048	-0.00144		-0.00043	0.00258		-0.00071	-0.00013
-0.00023	0.0028		-0.00053	-0.00138		-0.0003	0.00334		-0.00061	0.00052
7e-05	0.00352		-0.00061	-0.00117		-0.00015	0.00401		-0.00056	0.00132
0.0003	0.00417		-0.00064	-0.00062		3e-05	0.00464		-0.00061	0.00223
0.00041	0.00478		-0.00051	7e-05		0.0002	0.00526		-0.00074	0.00308
0.00074	0.00539		-0.00038	0.00088		0.00041	0.00587		-0.00076	0.00382
0.00094	0.00601		-0.0003	0.00175		0.00061	0.00647		-0.00064	0.00449
0.00114	0.0066		-0.0003	0.00261		0.00076	0.00707		-0.00046	0.00512
0.00137	0.00719		-0.00013	0.00337		0.00084	0.00766		-0.00051	0.00574
0.00157	0.00778		7e-05	0.00405		0.00107	0.00829		-0.00051	0.00634
0.0018	0.0084		0.00028	0.00469		0.0014	0.00892		-0.00038	0.00694
0.00206	0.00904		0.00048	0.0053		0.00165	0.00956		-0.00025	0.00753
0.00231	0.00968		0.00074	0.00592		0.00185	0.01018		-0.00015	0.00815
0.00251	0.01031		0.00094	0.00651		0.00208	0.0108		3e-05	0.00878
0.00264	0.01092		0.00114	0.0071		0.00228	0.01142		0.00015	0.00942
0.00292	0.01155		0.00137	0.00769		0.00254	0.01204		0.0003	0.01004
0.00312	0.01217		0.00163	0.00831		0.00272	0.01264		0.00053	0.01066
0.00343	0.01275		0.00178	0.00895		0.003	0.01322		0.00066	0.01127
0.00365	0.01333		0.00203	0.00958		0.00325	0.0138		0.00094	0.01191
0.00391	0.01392		0.00228	0.01021		0.00345	0.01441		0.00109	0.01251
0.00419	0.01453		0.00251	0.01083		0.00365	0.01501		0.00122	0.01308
0.00442	0.01514		0.00279	0.01145		0.00386	0.01563		0.00142	0.01367
0.00465	0.01576		0.003	0.01207		0.00404	0.01625		0.0017	0.01428
0.0049	0.01638		0.00322	0.01267		0.00426	0.01687		0.00185	0.01489
0.00515	0.017		0.00343	0.01325		0.00452	0.01751		0.00203	0.0155
0.00533	0.01765		0.0036	0.01385		0.0047	0.01815		0.00226	0.01612
0.00551	0.01829		0.00388	0.01445		0.0049	0.01876		0.00241	0.01674
0.00576	0.0189		0.00411	0.01506		0.00515	0.01935		0.00259	0.01737
0.00599	0.01948		0.00439	0.01568		0.00538	0.01993		0.00284	0.01802
0.00622	0.02006		0.00465	0.01629		0.00556	0.02053		0.00307	0.01864
0.00647	0.02066		0.00487	0.01691		0.00569	0.02113		0.00325	0.01924
0.00662	0.02127		0.00508	0.01755		0.00591	0.02176		0.0035	0.01981
0.00688	0.02188		0.00528	0.01819		0.00617	0.02234		0.00363	0.0204
0.00708	0.02247		0.00556	0.0188		0.0063	0.02294		0.00383	0.021
0.00718	0.02307		0.00576	0.01939		0.00655	0.02357		0.00406	0.02163
0.00741	0.02371		0.00596	0.01997		0.00678	0.02423		0.00426	0.02222
0.00761	0.02437		0.00617	0.02057		0.00688	0.02486		0.00437	0.02281
0.00782	0.025		0.00635	0.02118		0.00713	0.02547		0.00465	0.02343
0.00792	0.0256		0.00662	0.02179		0.00729	0.02607		0.00482	0.02409
0.00807	0.0262		0.00675	0.02239		0.00744	0.02668		0.00495	0.02473
0.00823	0.0268		0.00685	0.02298		0.00761	0.02729		0.00513	0.02533
0.00833	0.02741		0.00706	0.02361		0.00782	0.02789		0.00536	0.02593
0.00843	0.02801		0.00726	0.02426		0.00792	0.02848		0.00551	0.02653
0.00858	0.02859		0.00744	0.02489		0.00807	0.02907		0.00574	0.02714
0.00878	0.02917		0.00759	0.0255		0.0083	0.02967		0.00591	0.02775
0.00896	0.02979		0.00774	0.0261		0.00848	0.03031		0.00604	0.02834
0.00909	0.03043		0.008	0.02671		0.00868	0.03094		0.00622	0.02893
0.00921	0.03106		0.00812	0.02732		0.00876	0.03155		0.00642	0.02952
0.00929	0.03167		0.0083	0.02792		0.00891	0.03216		0.0066	0.03016
0.00942	0.03229		0.0084	0.02851		0.00906	0.03278		0.00675	0.0308
0.00954	0.03291		0.00853	0.0291		0.00921	0.03339		0.00685	0.03141
0.00972	0.03353		0.00868	0.0297		0.00931	0.03401		0.00703	0.03202
0.00987	0.03415		0.00881	0.03034		0.00949	0.0346		0.00723	0.03264
0.01003	0.03473		0.00901	0.03097		0.00959	0.03517		0.00744	0.03326
0.0101	0.03529		0.00914	0.03159		0.00975	0.03576		0.00756	0.03388
0.0102	0.0359		0.00926	0.0322		0.00985	0.0364		0.00772	0.03447
0.01036	0.03652		0.00942	0.03282		0.00998	0.037		0.00782	0.03505
0.01043	0.03712		0.00957	0.03344		0.01005	0.03759		0.00792	0.03564
0.01056	0.03771		0.0097	0.03405		0.01015	0.0382		0.0081	0.03626
0.01066	0.03832		0.00982	0.03464		0.01028	0.03883		0.00823	0.03687
0.01076	0.03896		0.00992	0.03521		0.01036	0.03947		0.00833	0.03746
0.01089	0.0396		0.01005	0.0358		0.01053	0.0401		0.00848	0.03806
0.01099	0.04024		0.01018	0.03643		0.01066	0.04072		0.00853	0.03869
0.01112	0.04085		0.01028	0.03703		0.01076	0.04133		0.00866	0.03933
0.01124	0.04145		0.01043	0.03762		0.01084	0.04193		0.00878	0.03997
0.01132	0.04206		0.01053	0.03823		0.01099	0.04256		0.00894	0.04059
0.01145	0.04269		0.01069	0.03886		0.01109	0.04316		0.00899	0.04119
0.01147	0.04329		0.01074	0.03952		0.01119	0.04375		0.00914	0.0418
0.0116	0.04387		0.01084	0.04015		0.01132	0.04434		0.00924	0.04243
0.01173	0.04445		0.01096	0.04076		0.0115	0.04494		0.00939	0.04304
0.01185	0.04506		0.01107	0.04137		0.01155	0.04556		0.00947	0.04363
0.0119	0.04568		0.01117	0.04198		0.0116	0.04619		0.00957	0.0442
0.01198	0.04631		0.01135	0.0426		0.0117	0.0468		0.0097	0.0448
0.01208	0.04693		0.01142	0.04321		0.01183	0.04741		0.00972	0.04541
0.01221	0.04754		0.01147	0.04378		0.01193	0.04802		0.00985	0.04605
0.01229	0.04815		0.01163	0.04436		0.01201	0.04865		0.00998	0.04667
0.01236	0.04877		0.01175	0.04497		0.01216	0.04924		0.01008	0.04728
0.01244	0.04936		0.01178	0.04559		0.01216	0.04982		0.0102	0.04789
0.01251	0.04993		0.0119	0.04621		0.01224	0.05041		0.01025	0.04852
0.01261	0.05051		0.01208	0.04684		0.01236	0.05102		0.01036	0.04913
0.01272	0.05113		0.01208	0.04744		0.01251	0.05164		0.01043	0.04971
0.01284	0.05176		0.01218	0.04806		0.01254	0.05226		0.01053	0.05028
0.01297	0.05238		0.01234	0.04869		0.01269	0.05289		0.01061	0.05089
0.01307	0.05301		0.01244	0.04928		0.01277	0.05351		0.01071	0.05151
0.0132	0.05364		0.01244	0.04986		0.01279	0.05414		0.01079	0.05212
0.01325	0.05428		0.01256	0.05045		0.01279	0.05478		0.01091	0.05275
0.01333	0.05492		0.01267	0.05106		0.01292	0.0554		0.01102	0.05338
0.0134	0.05554		0.01272	0.05168		0.013	0.05599		0.01112	0.05401
0.01345	0.05612		0.01279	0.05229		0.0131	0.05657		0.01122	0.05465
0.01355	0.05669		0.01297	0.05291		0.01323	0.05716		0.01127	0.05527
0.01373	0.05728		0.01305	0.05355		0.01335	0.05776		0.01137	0.05587
0.01378	0.05789		0.0131	0.05418		0.01338	0.05836		0.01147	0.05643
0.01383	0.0585		0.0132	0.05482		0.01348	0.05897		0.0115	0.05702
0.01394	0.0591		0.01328	0.05544		0.01353	0.05959		0.0116	0.05762
0.01401	0.05971		0.01335	0.05602		0.01361	0.06023		0.01165	0.05823
0.01406	0.06036		0.01345	0.0566		0.01371	0.06088		0.01175	0.05883
0.01421	0.06101		0.01355	0.05719		0.01376	0.0615		0.01183	0.05944
0.01426	0.06163		0.01358	0.05779		0.01389	0.0621		0.01198	0.06008
0.01424	0.06223		0.01368	0.0584		0.01394	0.06269		0.01211	0.06073
0.01432	0.06282		0.01386	0.059		0.01409	0.06328		0.01216	0.06137
0.01449	0.06342		0.01389	0.05962		0.01419	0.06388		0.01216	0.06198
0.01452	0.06402		0.01399	0.06026		0.01426	0.06448		0.01229	0.06256
0.01454	0.06462		0.01406	0.06091		0.01429	0.06508		0.01236	0.06316
0.01472	0.06521		0.01424	0.06155		0.01434	0.06569		0.01244	0.06376
0.01475	0.06582		0.01429	0.06214		0.01444	0.0663		0.01256	0.06435
0.01482	0.06643		0.01437	0.06273		0.01452	0.06694		0.01264	0.06495
0.01498	0.06706		0.01442	0.06333		0.01457	0.06756		0.01269	0.06555
0.01503	0.06768		0.01452	0.06392		0.01472	0.06817		0.01277	0.06617
0.0151	0.06829		0.01462	0.06452		0.01472	0.06878		0.01284	0.06679
0.01518	0.0689		0.0146	0.06512		0.0148	0.06939		0.01287	0.06741
0.01525	0.06952		0.01465	0.06574		0.01487	0.07001		0.013	0.06803
0.01528	0.07014		0.01477	0.06634		0.01495	0.07062		0.01305	0.06864
0.01533	0.07075		0.01485	0.06697		0.01513	0.07121		0.0131	0.06926
0.01546	0.07134		0.01503	0.06759		0.01525	0.0718		0.01312	0.06987
0.01554	0.07194		0.01508	0.0682		0.01528	0.07241		0.01325	0.07049
0.01564	0.07255		0.0151	0.06881		0.01528	0.07304		0.01333	0.07109
0.01571	0.07317		0.01518	0.06944		0.01538	0.07365		0.01335	0.07168
0.01576	0.07378		0.01528	0.07004		0.01543	0.07425		0.01345	0.07229
0.01579	0.07438		0.01528	0.07065		0.01548	0.07486		0.01353	0.07291
0.01586	0.075		0.01533	0.07124		0.01554	0.07549		0.01358	0.07352
0.01589	0.07563		0.01554	0.07185		0.01561	0.07611		0.01373	0.07411
0.01607	0.07625		0.01556	0.07245		0.01566	0.07673		0.01378	0.07472
0.01609	0.07686		0.01561	0.07308		0.01574	0.07733		0.01383	0.07535
0.01617	0.07746		0.01571	0.07369		0.01589	0.07793		0.01394	0.07598
0.01627	0.07807		0.01579	0.07429		0.01589	0.07853		0.01394	0.0766
0.01632	0.07867		0.01589	0.0749		0.01597	0.07915		0.01401	0.07719
0.01642	0.07929		0.01591	0.07553		0.01602	0.07975		0.01414	0.0778
0.0165	0.0799		0.01597	0.07615		0.01612	0.08034		0.01416	0.0784
0.0165	0.08048		0.01602	0.07676		0.01617	0.08093		0.01429	0.07901
0.01655	0.08107		0.01609	0.07735		0.01619	0.08155		0.01429	0.07962
0.0166	0.08168		0.01619	0.07796		0.01632	0.08217		0.01434	0.08021
0.01673	0.0823		0.01625	0.07856		0.01642	0.0828		0.01444	0.0808
0.0168	0.08293		0.0163	0.07918		0.01642	0.08343		0.01452	0.08141
0.0169	0.08355		0.01637	0.07979		0.01657	0.08405		0.01465	0.08204
0.01696	0.08417		0.01645	0.08038		0.01663	0.08467		0.01467	0.08267
0.01701	0.0848		0.01647	0.08097		0.01668	0.0853		0.0147	0.08329
0.01708	0.08543		0.01657	0.08158		0.01678	0.0859		0.01477	0.0839
0.01718	0.08602		0.0167	0.0822		0.01683	0.08647		0.01487	0.08453
0.01721	0.0866		0.0167	0.08284		0.01688	0.08707		0.0149	0.08516
0.01726	0.08719		0.0168	0.08346		0.01698	0.08768		0.015	0.08576
0.01739	0.08781		0.01693	0.08408		0.01701	0.08829		0.01505	0.08634
0.01746	0.08842		0.01696	0.08471		0.01706	0.0889		0.01518	0.08692
0.01751	0.08903		0.01696	0.08534		0.01716	0.08951		0.01518	0.08753
0.01762	0.08965		0.01706	0.08593		0.01726	0.09014		0.0152	0.08814
0.01772	0.09027		0.01703	0.08651		0.01731	0.09078		0.01525	0.08875
0.01772	0.09091		0.01708	0.0871		0.01736	0.09141		0.01536	0.08938
0.01777	0.09155		0.01724	0.08771		0.01741	0.09203		0.01541	0.09001
0.01784	0.09216		0.01729	0.08832		0.01749	0.09262		0.01548	0.09064
0.01787	0.09273		0.01731	0.08894		0.01751	0.09319		0.01561	0.09127
0.01792	0.09332		0.01749	0.08955		0.01762	0.09379		0.01566	0.0919
0.01805	0.09392		0.01751	0.09018		0.01764	0.0944		0.01576	0.09249
0.01812	0.09453		0.01751	0.0908		0.01769	0.09502		0.01579	0.09308
0.0182	0.09515		0.01767	0.09144		0.01779	0.09562		0.01584	0.09367
0.01828	0.09574		0.01779	0.09206		0.01784	0.09621		0.01589	0.09426
0.01833	0.09633		0.01784	0.09264		0.0179	0.09684		0.01594	0.09489
0.01835	0.09697		0.01787	0.09322		0.018	0.09749		0.01604	0.09548
0.0184	0.09763		0.018	0.09382		0.01807	0.09812		0.01607	0.09607
0.0184	0.09825		0.018	0.09443		0.01812	0.09873		0.01617	0.09669
0.0185	0.09885		0.0181	0.09505		0.0182	0.09933		0.01622	0.09735
0.01861	0.09946		0.0182	0.09565		0.01828	0.09994		0.0163	0.09799
0.01866	0.10007		0.01825	0.09624		0.01828	0.10055		0.0163	0.0986
0.01873	0.10068		0.01825	0.09687		0.0184	0.10116		0.01637	0.09919
0.01886	0.10128		0.01835	0.09753		0.01843	0.10174		0.01645	0.0998
0.01889	0.10187		0.01843	0.09816		0.01848	0.10232		0.0165	0.10041
0.01891	0.10245		0.0184	0.09876		0.01861	0.10291		0.01657	0.10102
0.01899	0.10305		0.01843	0.09937		0.01868	0.10355		0.01665	0.1016
0.01904	0.10368		0.01853	0.09998		0.01871	0.10418		0.01668	0.10219
0.01911	0.10431		0.01861	0.10058		0.01866	0.1048		0.01673	0.10278
0.01914	0.10492		0.01868	0.10119		0.01873	0.10541		0.01685	0.10341
0.01916	0.10555		0.01878	0.10177		0.01894	0.10604		0.0169	0.10404
0.01927	0.10617		0.01883	0.10236		0.01896	0.10666		0.01693	0.10467
0.01934	0.10679		0.01889	0.10296		0.01896	0.10727		0.01696	0.10528
0.01947	0.10741		0.01891	0.1036		0.01901	0.10786		0.01708	0.1059
0.01942	0.10798		0.01901	0.10422		0.01911	0.10843		0.01711	0.10653
0.01949	0.10856		0.01906	0.10484		0.01916	0.10902		0.01716	0.10715
0.01962	0.10916		0.01911	0.10544		0.01921	0.10965		0.01726	0.10774
0.0197	0.10979		0.01924	0.10607		0.01934	0.11026		0.01731	0.10831
0.01977	0.11039		0.01927	0.10669		0.01937	0.11085		0.01736	0.10889
0.01977	0.11098		0.01934	0.10731		0.01939	0.11145		0.01744	0.10951
0.0198	0.11159		0.01939	0.1079		0.01952	0.11208		0.01751	0.11013
0.0199	0.11223		0.01942	0.10847		0.01955	0.11273		0.01754	0.11073
0.01995	0.11287		0.01952	0.10907		0.01957	0.11336		0.01756	0.11132
0.02005	0.1135		0.01962	0.10969		0.01965	0.11397		0.01762	0.11195
0.0201	0.11411		0.01962	0.11029		0.01975	0.11458		0.01772	0.11258
0.0202	0.1147		0.01962	0.11089		0.0198	0.11519		0.01792	0.11322
0.02028	0.11532		0.01977	0.11149		0.01987	0.11582		0.0179	0.11384
0.02028	0.11595		0.01983	0.11212		0.01995	0.11642		0.0179	0.11445
0.02031	0.11655		0.01987	0.11276		0.02003	0.11701		0.0179	0.11505
0.02041	0.11713		0.01987	0.1134		0.02003	0.11759		0.01795	0.11568
0.02043	0.11771		0.01995	0.11401		0.02008	0.11819		0.01805	0.11629
0.02048	0.11832		0.02008	0.11462		0.02018	0.11881		0.01815	0.11689
0.02059	0.11895		0.02008	0.11523		0.0202	0.11945		0.0182	0.11746
0.02064	0.11958		0.02013	0.11585		0.02023	0.12007		0.01828	0.11806
0.02074	0.1202		0.02028	0.11646		0.02031	0.12068		0.0183	0.11867
0.02079	0.12081		0.02036	0.11704		0.02043	0.1213		0.01833	0.11931
0.02081	0.12144		0.02033	0.11762		0.02054	0.12192		0.01843	0.11993
0.02089	0.12205		0.02043	0.11823		0.02056	0.12251		0.01848	0.12055
0.02089	0.12264		0.02051	0.11885		0.02056	0.12308		0.01853	0.12116
0.02102	0.12321		0.02056	0.11949		0.02066	0.12366		0.01858	0.12179
0.02107	0.12379		0.02064	0.12011		0.02074	0.12428		0.01868	0.12239
0.02114	0.12441		0.02074	0.12072		0.02079	0.12489		0.01871	0.12296
0.0212	0.12503		0.02079	0.12133		0.02086	0.12552		0.01871	0.12354
0.02125	0.12565		0.02089	0.12195		0.02092	0.12614		0.01881	0.12415
0.02125	0.12627		0.02097	0.12254		0.02099	0.12678		0.01883	0.12475
0.02132	0.1269		0.02102	0.12311		0.02104	0.12741		0.01889	0.12538
0.0214	0.12755		0.02102	0.1237		0.02104	0.12806		0.01896	0.12601
0.02153	0.12819		0.02107	0.12431		0.02112	0.12868		0.01896	0.12664
0.0216	0.1288		0.02117	0.12493		0.0212	0.12926		0.01911	0.12728
0.02165	0.12937		0.0212	0.12555		0.02122	0.12983		0.01919	0.12792
0.02165	0.12994		0.02127	0.12618		0.02132	0.13042		0.01919	0.12853
0.0217	0.13053		0.02135	0.1268		0.02135	0.13102		0.01927	0.12911
0.02175	0.13114		0.0214	0.12744		0.0214	0.13163		0.01929	0.12968
0.0218	0.13176		0.02148	0.12809		0.0215	0.13223		0.01937	0.13027
0.02191	0.13236		0.0215	0.1287		0.02157	0.13284		0.01942	0.13088
0.02198	0.13297		0.02155	0.12928		0.02165	0.13347		0.01944	0.13149
0.02206	0.13361		0.0216	0.12985		0.0217	0.13412		0.01949	0.1321
0.02216	0.13426		0.02168	0.13045		0.02178	0.13475		0.0196	0.13271
0.02213	0.13489		0.02178	0.13105		0.02183	0.13535		0.0197	0.13333
0.02216	0.13549		0.02173	0.13166		0.02188	0.13595		0.01972	0.13399
0.02221	0.13608		0.0218	0.13226		0.02198	0.13656		0.01975	0.13463
0.02234	0.13668		0.02185	0.13288		0.02203	0.13716		0.01985	0.13524
0.02241	0.13728		0.02193	0.13352		0.02206	0.13775		0.01993	0.13583
0.02241	0.13787		0.02196	0.13417		0.02206	0.13834		0.01995	0.13642
0.02251	0.13847		0.02206	0.1348		0.02213	0.13894		0.01995	0.13702
0.02262	0.13907		0.02211	0.1354		0.02221	0.13955		0.02005	0.13761
0.02264	0.13969		0.02219	0.13598		0.02224	0.14018		0.02013	0.1382
0.02269	0.14033		0.02226	0.13659		0.02239	0.14081		0.0201	0.1388
0.02274	0.14095		0.02231	0.13719		0.02241	0.14143		0.02018	0.13941
0.02279	0.14157		0.02234	0.13777		0.02246	0.14204		0.02023	0.14004
0.02287	0.14218		0.02236	0.13836		0.02254	0.14266		0.02031	0.14067
0.02295	0.14279		0.02244	0.13897		0.02262	0.14327		0.02038	0.1413
0.02297	0.14341		0.02251	0.13959		0.02262	0.14388		0.02038	0.1419
0.02305	0.14401		0.02259	0.14023		0.02264	0.14447		0.02036	0.14252
0.02313	0.14461		0.02262	0.14086		0.02277	0.14507		0.02048	0.14313
0.02315	0.1452		0.02267	0.14147		0.02279	0.14568		0.02056	0.14375
0.0232	0.14582		0.02274	0.14208		0.02292	0.14631		0.02061	0.14434
0.02325	0.14645		0.02285	0.14269		0.0229	0.14691		0.02064	0.14495
0.02338	0.14705		0.02287	0.1433		0.02295	0.14751		0.02074	0.14555
0.0234	0.14763		0.02287	0.14391		0.02305	0.14811		0.02084	0.14618
0.02345	0.14825		0.02297	0.14451		0.02313	0.14874		0.02089	0.14678
0.02356	0.14889		0.023	0.14511		0.0232	0.14937		0.02099	0.14738
0.02356	0.14952		0.02305	0.14571		0.02325	0.14999		0.02099	0.14798
0.02358	0.15013		0.02323	0.14634		0.02325	0.1506		0.02102	0.14862
0.02366	0.15073		0.02323	0.14695		0.02333	0.1512		0.02107	0.14924
0.02376	0.15133		0.02335	0.14755		0.02343	0.15181		0.02117	0.14986
0.02378	0.15193		0.0234	0.14815		0.02348	0.15242		0.02117	0.15047
0.02384	0.15255		0.02348	0.14879		0.02353	0.15302		0.02122	0.15107
0.02399	0.15315		0.0235	0.14942		0.02356	0.1536		0.02135	0.15166
0.02396	0.15374		0.02358	0.15004		0.02358	0.15419		0.02137	0.15228
0.02401	0.15432		0.02361	0.15064		0.02366	0.1548		0.02137	0.15288
0.02406	0.15493		0.02366	0.15124		0.02378	0.15542		0.02148	0.15348
0.02409	0.15555		0.02373	0.15184		0.02378	0.15606		0.02153	0.15407
0.02411	0.15619		0.02376	0.15245		0.02378	0.15668		0.0216	0.15467
0.02427	0.15681		0.02381	0.15305		0.02389	0.1573		0.02165	0.15529
0.02432	0.15743		0.02389	0.15365		0.02399	0.15793		0.02178	0.15593
0.02432	0.15806		0.02391	0.15423		0.02401	0.15856		0.02178	0.15654
0.02439	0.15868		0.02401	0.15484		0.02406	0.15915		0.02178	0.15716
0.02455	0.15927		0.02411	0.15545		0.02419	0.15973		0.02185	0.15777
0.02462	0.15985		0.02414	0.15608		0.02419	0.16032		0.02198	0.15842
0.0246	0.16043		0.02424	0.1567		0.02427	0.16093		0.02198	0.15902
0.02465	0.16105		0.02427	0.15733		0.02439	0.16154		0.02208	0.1596
0.02477	0.16166		0.02439	0.15796		0.02437	0.16215		0.02213	0.16019
0.02482	0.16229		0.02442	0.1586		0.02449	0.16277		0.02224	0.1608
0.0249	0.16291		0.02449	0.1592		0.02462	0.1634		0.02224	0.16141
0.02495	0.16354		0.02457	0.15977		0.0246	0.16403		0.02231	0.16203
0.025	0.16418		0.02457	0.16035		0.0246	0.16467		0.02231	0.16264
0.02503	0.16481		0.02465	0.16096		0.0247	0.1653		0.02239	0.16327
0.0251	0.16542		0.0247	0.16157		0.02475	0.16588		0.02251	0.1639
0.02518	0.166		0.02477	0.16218		0.0248	0.16647		0.02251	0.16455
0.02521	0.16658		0.0248	0.1628		0.0249	0.16706		0.02254	0.16516
0.02528	0.16719		0.02488	0.16344		0.02493	0.16766		0.02256	0.16576
0.02541	0.1678		0.02498	0.16408		0.02493	0.16828		0.02264	0.16633
0.02549	0.16841		0.02505	0.16472		0.02505	0.16887		0.02269	0.16692
0.02556	0.169		0.0251	0.16533		0.02513	0.16947		0.02277	0.16752
0.02556	0.1696		0.02515	0.16592		0.02521	0.17009		0.0229	0.16814
0.02559	0.17024		0.02523	0.1665		0.02523	0.17075		0.02295	0.16874
0.02566	0.17089		0.02528	0.1671		0.02533	0.17137		0.02295	0.16933
0.02571	0.1715		0.02528	0.1677		0.02533	0.17197		0.02302	0.16996
0.02576	0.1721		0.02533	0.16831		0.02543	0.17257		0.02305	0.1706
0.02584	0.17271		0.02536	0.16891		0.02551	0.17319		0.02313	0.17123
0.02584	0.17332		0.02543	0.16951		0.02551	0.17381		0.02325	0.17184
0.02592	0.17393		0.02549	0.17013		0.02559	0.17442		0.02325	0.17243
0.02602	0.17455		0.02554	0.17078		0.02566	0.17501		0.02333	0.17304
0.02609	0.17513		0.02564	0.1714		0.02571	0.1756		0.0234	0.17365
0.02612	0.17572		0.02569	0.172		0.02579	0.1762		0.0234	0.17428
0.02625	0.17633		0.02579	0.17261		0.02592	0.17683		0.02353	0.17487
0.0263	0.17695		0.02586	0.17322		0.02592	0.17745		0.02356	0.17546
0.0264	0.17757		0.02594	0.17384		0.02599	0.17806		0.02361	0.17606
0.02645	0.17819		0.02602	0.17445		0.02604	0.17867		0.02366	0.17669
0.02645	0.1788		0.02604	0.17504		0.0262	0.1793		0.02371	0.17731
0.0265	0.17943		0.02614	0.17563		0.02625	0.17992		0.02373	0.17793
0.02658	0.18006		0.02614	0.17623		0.02622	0.18053		0.02381	0.17854
0.02665	0.18067		0.02625	0.17686		0.02627	0.18112		0.02394	0.17916
0.02675	0.18125		0.0263	0.17749		0.02635	0.18169		0.02401	0.17979
0.02675	0.18182		0.02635	0.1781		0.02637	0.18228		0.02406	0.18042
0.02678	0.18242		0.02645	0.17871		0.0264	0.18291		0.02411	0.18101
0.02683	0.18305		0.02653	0.17933		0.02653	0.18352		0.02421	0.18158
0.02686	0.18365		0.02655	0.17996		0.0266	0.18412		0.02419	0.18216
0.02696	0.18424		0.02658	0.18057		0.02663	0.18473		0.02429	0.18279
0.02706	0.18485		0.0266	0.18116		0.0267	0.18535		0.02437	0.18341
0.02714	0.18549		0.02675	0.18173		0.02683	0.18599		0.02437	0.184
0.02726	0.18612		0.02683	0.18232		0.02688	0.18662		0.02444	0.18459
0.02729	0.18675		0.02688	0.18295		0.02698	0.18724		0.02447	0.18522
0.02734	0.18736		0.02696	0.18356		0.02693	0.18784		0.0246	0.18585
0.02741	0.18797		0.02696	0.18415		0.02701	0.18845		0.02462	0.18649
0.02744	0.18858		0.02701	0.18475		0.02708	0.18908		0.0247	0.1871
0.02746	0.18921		0.02714	0.18539		0.02719	0.18968		0.02477	0.18771
0.02759	0.18981		0.02724	0.18603		0.02726	0.19026		0.0248	0.18831
0.02769	0.19038		0.02731	0.18666		0.02731	0.19084		0.0249	0.18895
0.02777	0.19096		0.02731	0.18728		0.02741	0.19145		0.02493	0.18955
0.02779	0.19157		0.02736	0.18789		0.02741	0.19207		0.02493	0.19013
0.02787	0.1922		0.02746	0.18849		0.02749	0.1927		0.025	0.1907
0.02787	0.19284		0.02751	0.18911		0.02754	0.19332		0.02513	0.1913
0.02787	0.19345		0.02751	0.18971		0.02764	0.19393		0.02518	0.19192
0.02802	0.19406		0.02767	0.19029		0.02769	0.19453		0.02526	0.19256
0.02813	0.19469		0.02772	0.19087		0.02772	0.19516		0.02528	0.19319
0.02823	0.19531		0.02774	0.19148		0.02782	0.19576		0.02531	0.1938
0.02828	0.1959		0.02777	0.1921		0.02787	0.19634		0.02533	0.19442
0.02835	0.19647		0.02785	0.19273		0.0279	0.19692		0.02541	0.19504
0.0284	0.19705		0.02792	0.19335		0.028	0.19754		0.02556	0.19565
0.02848	0.19767		0.02795	0.19396		0.02802	0.19815		0.02554	0.19622
0.02851	0.19829		0.02802	0.19458		0.0281	0.19877		0.02564	0.1968
0.02848	0.1989		0.0281	0.19521		0.02817	0.19939		0.02566	0.1974
0.02851	0.19952		0.02817	0.19581		0.02823	0.20002		0.02579	0.19802
0.02861	0.20016		0.0282	0.19639		0.02835	0.20067		0.02584	0.19864
0.02873	0.2008		0.02823	0.19697		0.02835	0.20131		0.02589	0.19926
0.02881	0.20144		0.0283	0.19757		0.0284	0.20193		0.02597	0.1999
0.02886	0.20206		0.02843	0.19819		0.02845	0.20252		0.02597	0.20053
0.02894	0.20263		0.02845	0.19881		0.02845	0.2031		0.02597	0.20118
0.02896	0.20321		0.02856	0.19943		0.02858	0.20368		0.02607	0.2018
0.02899	0.2038		0.02861	0.20006		0.02868	0.20428		0.0262	0.20239
0.02914	0.2044		0.02863	0.2007		0.02873	0.20489		0.02625	0.20296
0.02924	0.20502		0.02873	0.20135		0.02879	0.20549		0.02627	0.20355
0.02927	0.20562		0.02876	0.20196		0.02889	0.2061		0.02637	0.20414
0.02932	0.20623		0.02881	0.20254		0.02894	0.20673		0.02642	0.20476
0.02934	0.20686		0.02889	0.20311		0.02896	0.20738		0.02645	0.20537
0.02939	0.20752		0.02896	0.2037		0.02906	0.20801		0.0265	0.20598
0.02952	0.20814		0.02899	0.20431		0.02911	0.20862		0.02655	0.20661
0.0296	0.20874		0.02906	0.20492		0.02916	0.20921		0.0266	0.20725
0.02965	0.20933		0.02911	0.20553		0.02922	0.20981		0.02665	0.20788
0.02972	0.20994		0.02922	0.20614		0.02927	0.21042		0.02678	0.20848
0.0298	0.21054		0.02932	0.20677		0.02932	0.21101		0.0268	0.20907
0.0298	0.21113		0.02942	0.20742		0.02939	0.2116		0.02683	0.20968
0.02985	0.21174		0.02947	0.20804		0.02947	0.2122		0.02696	0.21029
0.02995	0.21234		0.0295	0.20864		0.02957	0.21282		0.02701	0.21089
0.03005	0.21295		0.0296	0.20923		0.02957	0.21345		0.02714	0.21148
0.0301	0.21357		0.02962	0.20984		0.02965	0.21407		0.02721	0.21208
0.03013	0.2142		0.02967	0.21044		0.02972	0.21468		0.02719	0.21268
0.03018	0.21481		0.02972	0.21103		0.02975	0.21529		0.02719	0.2133
0.03023	0.21542		0.02975	0.21163		0.02983	0.21591		0.02726	0.21393
0.03028	0.21604		0.02985	0.21223		0.0299	0.21653		0.02736	0.21454
0.03038	0.21666		0.02993	0.21285		0.03003	0.21715		0.02746	0.21516
0.03049	0.21727		0.03003	0.21348		0.03005	0.21774		0.02746	0.21578
0.03054	0.21786		0.0301	0.2141		0.0301	0.21834		0.02757	0.2164
0.03059	0.21846		0.03023	0.21472		0.03015	0.21895		0.02759	0.21701
0.03059	0.21907		0.03028	0.21533		0.03018	0.21957		0.02767	0.2176
0.03071	0.21969		0.03031	0.21594		0.03031	0.22017		0.02774	0.2182
0.03079	0.22029		0.03036	0.21656		0.03036	0.22076		0.02779	0.21881
0.03087	0.22089		0.03046	0.21717		0.03044	0.22136		0.0279	0.21944
0.03094	0.2215		0.03051	0.21777		0.03054	0.222		0.02797	0.22004
0.03094	0.22215		0.03054	0.21836		0.03061	0.22263		0.028	0.22063
0.03102	0.22278		0.03061	0.21897		0.03059	0.22325		0.02802	0.22123
0.03115	0.22338		0.03074	0.2196		0.03069	0.22385		0.02815	0.22186
0.03117	0.22398		0.03076	0.2202		0.03081	0.22446		0.02817	0.2225
0.03122	0.22458		0.03081	0.2208		0.03081	0.22506		0.02825	0.22312
0.03125	0.22519		0.03092	0.22141		0.03092	0.22567		0.02828	0.22373
0.03135	0.2258		0.03092	0.22204		0.03097	0.22627		0.02833	0.22433
0.03142	0.2264		0.03092	0.22267		0.03092	0.22686		0.0284	0.22493
0.03153	0.22699		0.03099	0.22329		0.03107	0.22746		0.02845	0.22554
0.03153	0.22758		0.03102	0.22389		0.0312	0.22806		0.02851	0.22614
0.0316	0.22819		0.03115	0.22449		0.03122	0.22868		0.02856	0.22674
0.03165	0.22882		0.03125	0.22508		0.03125	0.22932		0.02868	0.22732
0.0317	0.22945		0.0313	0.2257		0.03135	0.22994		0.02873	0.22793
0.03188	0.23007		0.03135	0.2263		0.03148	0.23056		0.02879	0.22855
0.03188	0.23069		0.03142	0.22689		0.03153	0.23118		0.02886	0.22919
0.03196	0.23132		0.03145	0.22749		0.03158	0.23181		0.02886	0.2298
0.03206	0.23194		0.03153	0.2281		0.03158	0.23241		0.02899	0.23042
0.03203	0.23253		0.0316	0.22872		0.03165	0.233		0.02904	0.23105
0.03211	0.23311		0.0317	0.22936		0.03178	0.23358		0.02909	0.23168
0.03219	0.23371		0.03173	0.22998		0.03188	0.23419		0.02924	0.23229
0.03229	0.23431		0.03183	0.2306		0.03191	0.23479		0.02927	0.23288
0.03234	0.23493		0.03188	0.23122		0.03198	0.2354		0.02934	0.23346
0.03236	0.23555		0.03193	0.23185		0.03203	0.23601		0.02939	0.23407
0.03252	0.23616		0.03203	0.23245		0.03216	0.23664		0.02944	0.23467
0.03257	0.23678		0.03211	0.23303		0.03224	0.23727		0.02947	0.23529
0.03267	0.23742		0.03214	0.23363		0.03231	0.23791		0.0295	0.23589
0.03272	0.23807		0.03216	0.23423		0.03239	0.23853		0.02957	0.23651
0.03272	0.23867		0.03229	0.23485		0.03239	0.23912		0.02962	0.23713
0.0328	0.23925		0.03244	0.23546		0.03241	0.23971		0.02975	0.23778
0.0328	0.23984		0.03249	0.23607		0.03244	0.24031		0.02985	0.2384
0.03292	0.24044		0.03252	0.23669		0.03257	0.24091		0.02993	0.239
0.03305	0.24105		0.03257	0.23733		0.03264	0.24154		0.02995	0.23959
0.03313	0.24166		0.03267	0.23796		0.03277	0.24214		0.02998	0.24019
0.03315	0.24225		0.03272	0.23857		0.03285	0.24274		0.03008	0.24079
0.0332	0.24286		0.0328	0.23916		0.03292	0.24336		0.03018	0.24141
0.03328	0.24349		0.03292	0.23974		0.03295	0.24401		0.03023	0.24201
0.03338	0.24415		0.0329	0.24034		0.03302	0.24463		0.03026	0.24261
0.03345	0.24476		0.03297	0.24095		0.033	0.24523		0.03031	0.24322
0.03353	0.24535		0.03308	0.24157		0.0331	0.24583		0.03041	0.24387
0.03361	0.24596		0.03317	0.24218		0.0332	0.24644		0.03054	0.24451
0.03368	0.24656		0.03328	0.24277		0.03328	0.24705		0.03056	0.24511
0.03373	0.24719		0.0333	0.2434		0.03338	0.24765		0.03051	0.2457
0.03384	0.24779		0.0334	0.24404		0.03338	0.24825		0.03066	0.24631
0.03381	0.24838		0.03343	0.24467		0.03348	0.24884		0.03071	0.24692
0.03391	0.24897		0.0334	0.24526		0.03348	0.24945		0.03079	0.24754
0.03396	0.2496		0.03356	0.24585		0.03361	0.25009		0.03089	0.24813
0.03406	0.25023		0.03366	0.24646		0.03371	0.25072		0.03089	0.24873
0.03419	0.25085		0.03363	0.24708		0.03379	0.25133		0.03097	0.24933
0.03427	0.25146		0.03376	0.24768		0.03384	0.25193		0.03104	0.24996
0.03429	0.25207		0.03386	0.24828		0.03394	0.25255		0.03112	0.25059
0.03439	0.25269		0.03391	0.24887		0.03399	0.25317		0.03117	0.2512
0.03445	0.25331		0.03401	0.24949		0.03401	0.2538		0.03127	0.25181
0.0345	0.25393		0.03411	0.25013		0.03406	0.25439		0.03132	0.25243
0.03455	0.25451		0.03406	0.25075		0.03414	0.25497		0.03135	0.25305
0.03465	0.25508		0.03414	0.25136		0.03422	0.25555		0.03142	0.25367
0.03465	0.25568		0.03427	0.25197		0.03432	0.25618		0.03142	0.25426
0.03475	0.25631		0.03429	0.25259		0.03442	0.25678		0.03153	0.25484
0.03483	0.25691		0.03439	0.25321		0.03452	0.25737		0.0316	0.25542
0.03493	0.25751		0.03452	0.25383		0.03447	0.25798		0.03168	0.25604
0.03493	0.25812		0.03457	0.25442		0.0346	0.25861		0.03173	0.25666
0.03503	0.25875		0.0346	0.25499		0.0347	0.25924		0.0318	0.25724
0.03513	0.25938		0.03465	0.25558		0.03465	0.25987		0.03188	0.25785
0.03518	0.26001		0.0347	0.25621		0.03472	0.26048		0.03196	0.25848
0.03526	0.26062		0.0348	0.25682		0.03485	0.26108		0.03201	0.25912
0.03536	0.26122		0.03483	0.25741		0.03488	0.26169		0.03214	0.25976
0.03536	0.26184		0.0349	0.25802		0.03498	0.26233		0.03219	0.26037
0.03549	0.26247		0.03498	0.25865		0.03518	0.26295		0.03226	0.26098
0.03554	0.26307		0.03508	0.25929		0.03523	0.26353		0.03236	0.26158
0.03554	0.26364		0.03513	0.25991		0.03523	0.26412		0.03241	0.2622
0.03564	0.26423		0.03526	0.26053		0.03528	0.26472		0.03246	0.26282
0.03579	0.26484		0.03533	0.26113		0.03528	0.26534		0.03252	0.26341
0.03589	0.26547		0.03533	0.26174		0.03538	0.26597		0.03264	0.26398
0.03594	0.26611		0.03544	0.26236		0.03544	0.26658		0.03267	0.26458
0.03602	0.26673		0.03554	0.26297		0.03561	0.26719		0.03269	0.26521
0.03607	0.26733		0.03561	0.26356		0.03571	0.26781		0.0328	0.26584
0.03604	0.26794		0.03574	0.26414		0.03571	0.26844		0.03292	0.26646
0.0361	0.26856		0.03574	0.26475		0.03579	0.26904		0.03295	0.26707
0.03625	0.26916		0.03582	0.26537		0.03584	0.26962		0.03302	0.26768
0.03635	0.26973		0.03592	0.26601		0.03592	0.2702		0.03308	0.26831
0.03645	0.27032		0.03599	0.26662		0.03599	0.27081		0.0331	0.26891
0.03645	0.27094		0.03604	0.26723		0.03604	0.27142		0.03315	0.26949
0.03658	0.27155		0.03615	0.26784		0.03615	0.27203		0.03323	0.27007
0.03665	0.27217		0.03622	0.26847		0.03622	0.27265		0.0333	0.27067
0.0367	0.27279		0.03622	0.26906		0.03635	0.2733		0.0334	0.27128
0.03686	0.27342		0.03627	0.26964		0.03638	0.27394		0.03345	0.2719
0.03691	0.27407		0.03635	0.27023		0.0365	0.27458		0.03345	0.27252
0.03693	0.27471		0.0364	0.27084		0.03658	0.27519		0.03358	0.27316
0.03703	0.27532		0.03658	0.27146		0.0366	0.27577		0.03368	0.27379
0.03709	0.27589		0.03665	0.27208		0.0367	0.27634		0.03371	0.27444
0.03716	0.27647		0.03668	0.2727		0.03673	0.27694		0.03381	0.27505
0.03721	0.27705		0.03675	0.27334		0.03681	0.27754		0.03389	0.27564
0.03731	0.27766		0.03681	0.27398		0.03693	0.27815		0.03399	0.27621
0.03739	0.27829		0.03691	0.27462		0.03696	0.27877		0.03399	0.2768
0.03739	0.27889		0.03696	0.27522		0.03698	0.27938		0.03406	0.27741
0.03757	0.27951		0.03711	0.2758		0.03711	0.28001		0.03411	0.27802
0.03759	0.28015		0.03711	0.27636		0.03719	0.28066		0.03422	0.27864
0.03769	0.2808		0.03724	0.27696		0.03721	0.28128		0.03432	0.27924
0.0378	0.28142		0.03724	0.27756		0.03724	0.28188		0.03437	0.27987
0.0378	0.28201		0.03721	0.27818		0.03736	0.28247		0.03439	0.28052
0.03787	0.28259		0.03729	0.2788		0.03746	0.28307		0.03447	0.28116
0.03795	0.28319		0.03746	0.27941		0.03754	0.28366		0.03455	0.28176
0.038	0.28379		0.03754	0.28004		0.03762	0.28425		0.0346	0.28235
0.03805	0.28438		0.03762	0.28069		0.03772	0.28485		0.0347	0.28294
0.03823	0.28498		0.03769	0.28132		0.03777	0.28546		0.03478	0.28354
0.03828	0.28559		0.03782	0.28192		0.03785	0.28608		0.03483	0.28413
0.03835	0.28621		0.038	0.28251		0.038	0.28671		0.03488	0.28472
0.0384	0.28684		0.03795	0.28311		0.03808	0.28734		0.03498	0.28533
0.03848	0.28747		0.03795	0.28371		0.03815	0.28796		0.03498	0.28594
0.03866	0.28808		0.03808	0.28429		0.03818	0.28856		0.03508	0.28658
0.03874	0.28869		0.03815	0.28489		0.03828	0.28919		0.03518	0.28721
0.03874	0.28932		0.03818	0.28549		0.03833	0.2898		0.03531	0.28782
0.03884	0.28993		0.03825	0.28612		0.03835	0.29041		0.03541	0.28842
0.03889	0.29053		0.03833	0.28675		0.03848	0.291		0.03551	0.28905
0.03896	0.29113		0.03838	0.28737		0.03858	0.29159		0.03554	0.28966
0.03909	0.29172		0.03853	0.28798		0.03858	0.2922		0.03564	0.29028
0.03911	0.29233		0.03866	0.2886		0.03868	0.29282		0.03571	0.29088
0.03917	0.29295		0.03866	0.28922		0.03879	0.29343		0.03582	0.29147
0.03922	0.29355		0.03874	0.28983		0.03889	0.29403		0.03587	0.29207
0.03932	0.29415		0.03881	0.29044		0.03889	0.29463		0.03584	0.29269
0.03945	0.29476		0.03886	0.29103		0.03896	0.29526		0.03592	0.2933
0.03955	0.29539		0.03896	0.29162		0.03917	0.29588		0.03602	0.2939
0.03955	0.29601		0.03906	0.29223		0.03922	0.2965		0.03612	0.29451
0.03957	0.29663		0.03917	0.29285		0.03919	0.29711		0.03622	0.29513
0.03975	0.29723		0.03922	0.29346		0.03932	0.29771		0.03622	0.29576
0.03985	0.29783		0.03929	0.29405		0.03934	0.29832		0.0363	0.29638
0.03993	0.29845		0.03947	0.29466		0.03945	0.29894		0.03635	0.29698
0.04	0.29907		0.03955	0.29529		0.03952	0.29953		0.03645	0.29758
0.04008	0.29966		0.03965	0.29592		0.03957	0.30012		0.0365	0.29818
0.04016	0.30025		0.03975	0.29654		0.03967	0.3007		0.03658	0.2988
0.04026	0.30084		0.0398	0.29715		0.03977	0.30131		0.03668	0.2994
0.04033	0.30146		0.03993	0.29776		0.03983	0.30194		0.03678	0.3
0.04036	0.30209		0.04	0.29836		0.03995	0.30258		0.03681	0.30058
0.04051	0.30273		0.04008	0.29897		0.04	0.3032		0.03683	0.30119
0.04059	0.30334		0.04008	0.29957		0.04008	0.30382		0.03696	0.30182
0.04064	0.30396		0.04018	0.30015		0.04028	0.30445		0.03709	0.30245
0.04071	0.30459		0.04026	0.30074		0.04039	0.30509		0.03719	0.30308
0.04084	0.30522		0.04033	0.30135		0.04036	0.30568		0.03724	0.3037
0.04097	0.3058		0.04046	0.30198		0.04041	0.30625		0.03731	0.30432
0.04094	0.30638		0.04049	0.30262		0.04046	0.30684		0.03741	0.30495
0.04102	0.30697		0.04054	0.30324		0.04054	0.30745		0.03744	0.30555
0.04117	0.30758		0.04061	0.30386		0.04064	0.30806		0.03754	0.30613
0.04115	0.30819		0.04069	0.30449		0.04071	0.30867		0.03762	0.30671
0.04125	0.3088		0.04079	0.30512		0.04087	0.30929		0.03769	0.30732
0.04135	0.30941		0.04087	0.30571		0.04087	0.30991		0.03769	0.30793
0.04148	0.31004		0.04099	0.30629		0.04094	0.31055		0.0378	0.30855
0.0416	0.31069		0.04102	0.30688		0.04107	0.31119		0.03785	0.30916
0.04165	0.31132		0.04112	0.30749		0.04117	0.31181		0.0379	0.30979
0.04173	0.31193		0.04117	0.3081		0.0412	0.3124		0.03802	0.31042
0.04183	0.31252		0.04125	0.30872		0.04122	0.31297		0.03815	0.31106
0.04191	0.31311		0.04138	0.30933		0.04138	0.31356		0.03815	0.31168
0.04198	0.3137		0.04145	0.30996		0.04143	0.31416		0.03823	0.31226
0.04209	0.31431		0.0415	0.31059		0.04153	0.31478		0.03835	0.31284
0.04216	0.31493		0.04165	0.31124		0.04163	0.31539		0.0384	0.31344
0.04224	0.31552		0.04181	0.31185		0.0417	0.316		0.03851	0.31404
0.04226	0.31612		0.04178	0.31244		0.04181	0.31663		0.03863	0.31466
0.04239	0.31676		0.04183	0.31301		0.04193	0.31728		0.03868	0.31527
0.04247	0.31741		0.04196	0.31361		0.04201	0.3179		0.03879	0.31587
0.04257	0.31804		0.04198	0.31421		0.04211	0.31851		0.03891	0.31648
0.04262	0.31863		0.04209	0.31484		0.04219	0.31911		0.03901	0.31713
0.04277	0.31923		0.04216	0.31544		0.04229	0.31971		0.03909	0.31776
0.04282	0.31984		0.04226	0.31604		0.04236	0.32032		0.03914	0.31837
0.04285	0.32045		0.04236	0.31667		0.04247	0.32092		0.03922	0.31897
0.04292	0.32105		0.04244	0.31732		0.04259	0.32151		0.03934	0.31959
0.04305	0.32164		0.04257	0.31793		0.04267	0.32209		0.03947	0.3202
0.04313	0.32222		0.04262	0.31854		0.04272	0.32269		0.0395	0.3208
0.04325	0.32283		0.04272	0.31914		0.04285	0.32333		0.03955	0.32139
0.04333	0.32347		0.0429	0.31975		0.04297	0.32396		0.0396	0.32198
0.04343	0.3241		0.04297	0.32036		0.04305	0.32458		0.0397	0.32256
0.04348	0.32471		0.04295	0.32096		0.04318	0.3252		0.03977	0.32319
0.04363	0.32532		0.04305	0.32155		0.04323	0.32582		0.03988	0.32383
0.04376	0.32593		0.0432	0.32213		0.04325	0.32643		0.03998	0.32445
0.04381	0.32656		0.04325	0.32273		0.04335	0.32705		0.04005	0.32507
0.04389	0.32717		0.04333	0.32337		0.04351	0.32764		0.04018	0.32569
0.04399	0.32776		0.04341	0.324		0.04351	0.32821		0.04023	0.32631
0.04404	0.32834		0.04348	0.32462		0.04356	0.3288		0.04031	0.32692
0.04417	0.32895		0.04358	0.32523		0.04366	0.32943		0.04039	0.32752
0.04432	0.32957		0.04363	0.32585		0.04376	0.33004		0.04041	0.32809
0.0444	0.33018		0.04376	0.32647		0.04384	0.33064		0.04049	0.32867
0.04442	0.33077		0.04386	0.32709		0.04396	0.33124		0.04066	0.3293
0.04457	0.33138		0.04389	0.32768		0.04412	0.33187		0.04074	0.32991
0.04467	0.33201		0.04401	0.32824		0.04422	0.33251		0.04079	0.33051
0.04465	0.33264		0.04409	0.32884		0.04424	0.33313		0.04087	0.33111
0.0448	0.33327		0.04419	0.32946		0.04434	0.33375		0.04097	0.33174
0.04485	0.33388		0.04427	0.33007		0.04447	0.33435		0.04107	0.33236
0.04493	0.33447		0.04432	0.33067		0.04452	0.33496		0.04112	0.333
0.04505	0.33509		0.04442	0.33127		0.0446	0.33558		0.0412	0.33361
0.04516	0.33572		0.04457	0.33191		0.04467	0.3362		0.04135	0.33422
0.04528	0.33633		0.04467	0.33255		0.04475	0.33678		0.04138	0.33482
0.04531	0.33691		0.04475	0.33318		0.04485	0.33737		0.04145	0.33545
0.04544	0.3375		0.04483	0.33379		0.04498	0.33798		0.04158	0.33607
0.04556	0.33811		0.04493	0.3344		0.04498	0.33861		0.04163	0.33666
0.04561	0.33874		0.04498	0.335		0.04511	0.33924		0.04168	0.33724
0.04574	0.33938		0.04511	0.33563		0.04523	0.33986		0.04181	0.33785
0.04582	0.33999		0.04521	0.33623		0.04536	0.34047		0.04191	0.33847
0.04592	0.3406		0.04526	0.33683		0.04544	0.34109		0.04204	0.33911
0.04602	0.34122		0.04534	0.33741		0.04554	0.34171		0.04209	0.33973
0.04617	0.34184		0.04544	0.33801		0.04564	0.3423		0.04214	0.34034
0.0462	0.34242		0.04559	0.33864		0.04566	0.34286		0.04229	0.34095
0.04625	0.34298		0.04564	0.33927		0.04574	0.34344		0.04239	0.34158
0.04638	0.34357		0.04577	0.33989		0.04589	0.34405		0.04244	0.34218
0.0465	0.34418		0.04577	0.34051		0.04592	0.34466		0.04257	0.34274
0.04655	0.34479		0.04592	0.34113		0.04602	0.34528		0.04262	0.34331
0.04665	0.34541		0.04607	0.34174		0.04615	0.34591		0.04264	0.34392
0.04678	0.34604		0.04612	0.34233		0.04622	0.34655		0.04282	0.34453
0.04683	0.34668		0.04622	0.34289		0.0463	0.34719		0.04287	0.34515
0.04691	0.34733		0.04632	0.34347		0.04645	0.34783		0.04295	0.34577
0.04709	0.34796		0.04638	0.34409		0.0465	0.34845		0.04307	0.3464
0.04719	0.34858		0.04645	0.34471		0.0466	0.34902		0.04315	0.34705
0.04726	0.34914		0.04665	0.34533		0.04673	0.3496		0.04328	0.3477
0.04734	0.34972		0.04676	0.34595		0.04683	0.3502		0.04338	0.34832
0.04744	0.35032		0.04681	0.34658		0.04693	0.3508		0.04346	0.34891
0.04752	0.35093		0.04691	0.34722		0.04711	0.35141		0.04353	0.34948
0.04757	0.35155		0.04698	0.34786		0.04716	0.35202		0.04366	0.35008
0.04772	0.35215		0.04711	0.34847		0.04726	0.35264		0.04371	0.35068
0.04782	0.35278		0.04719	0.34905		0.04731	0.35329		0.04376	0.3513
0.048	0.35342		0.04721	0.34963		0.04747	0.35393		0.04389	0.3519
0.04813	0.35407		0.04742	0.35023		0.04754	0.35454		0.04399	0.35252
0.04828	0.35467		0.04754	0.35084		0.04754	0.35513		0.04406	0.35315
0.04841	0.35526		0.04767	0.35145		0.04757	0.35571		0.04419	0.35379
0.04841	0.35585		0.04772	0.35205		0.04775	0.35632		0.04432	0.35442
0.04856	0.35645		0.0478	0.35267		0.0479	0.35691		0.04437	0.35501
0.04858	0.35705		0.0479	0.35332		0.04797	0.35751		0.04437	0.35559
0.04869	0.35765		0.04803	0.35396		0.04805	0.35811		0.0445	0.35619
0.04879	0.35824		0.0481	0.35458		0.0482	0.35872		0.0446	0.35679
0.04889	0.35885		0.04815	0.35516		0.04833	0.35933		0.04465	0.35739
0.04899	0.35946		0.04828	0.35575		0.04841	0.35997		0.04477	0.35798
0.04912	0.3601		0.04838	0.35636		0.04858	0.36059		0.0449	0.35858
0.04919	0.36073		0.04848	0.35695		0.04866	0.36121		0.04495	0.35919
0.04927	0.36134		0.04863	0.35754		0.04866	0.36182		0.04505	0.35983
0.0494	0.36196		0.04874	0.35813		0.04881	0.36244		0.04516	0.36046
0.04955	0.36257		0.04876	0.35875		0.04894	0.36305		0.04521	0.36108
0.0496	0.36319		0.04884	0.35937		0.04901	0.36367		0.04539	0.36168
0.04965	0.36379		0.04896	0.36001		0.04909	0.36426		0.04549	0.36231
0.04985	0.36439		0.04912	0.36064		0.04922	0.36486		0.04559	0.36292
0.04998	0.36499		0.04927	0.36125		0.04929	0.36546		0.04564	0.36354
0.05003	0.36559		0.04932	0.36185		0.04935	0.36609		0.04571	0.36414
0.05011	0.3662		0.0494	0.36247		0.0495	0.36669		0.04579	0.36473
0.05023	0.3668		0.04957	0.36309		0.04957	0.36728		0.04594	0.36534
0.05034	0.3674		0.04967	0.36371		0.04967	0.36788		0.04607	0.36596
0.05041	0.36801		0.0497	0.36431		0.04983	0.36851		0.04617	0.36657
0.05061	0.36864		0.0498	0.3649		0.0499	0.36913		0.04622	0.36716
0.05066	0.36927		0.0499	0.36551		0.04993	0.36976		0.04635	0.36776
0.05077	0.36989		0.05	0.36612		0.05013	0.37036		0.04645	0.36838
0.05087	0.37049		0.05013	0.36673		0.05023	0.37097		0.04658	0.36901
0.051	0.37109		0.05023	0.36732		0.05028	0.37157		0.04665	0.36963
0.0511	0.37171		0.05036	0.36793		0.05049	0.37219		0.04673	0.37024
0.0512	0.37232		0.05046	0.36856		0.05066	0.37279		0.04688	0.37085
0.05125	0.37292		0.05059	0.36918		0.05072	0.37338		0.04698	0.37144
0.05138	0.37351		0.05074	0.36979		0.05079	0.37397		0.04704	0.37206
0.0515	0.3741		0.05082	0.3704		0.05094	0.37458		0.04719	0.37267
0.05163	0.37472		0.05087	0.371		0.0511	0.37521		0.04731	0.37326
0.05176	0.37535		0.051	0.37161		0.05115	0.37585		0.04739	0.37385
0.05181	0.37598		0.05112	0.37223		0.05132	0.37647		0.04749	0.37446
0.05188	0.3766		0.0512	0.37283		0.0514	0.37708		0.04764	0.37508
0.05204	0.37722		0.05135	0.37342		0.05145	0.3777		0.04777	0.37572
0.05219	0.37785		0.05145	0.37401		0.05165	0.37833		0.04782	0.37634
0.05229	0.37847		0.0515	0.37462		0.05176	0.37893		0.04797	0.37696
0.05236	0.37906		0.0516	0.37524		0.05186	0.37951		0.0481	0.37758
0.05244	0.37963		0.05178	0.37588		0.05196	0.38009		0.04818	0.37821
0.05259	0.38023		0.05183	0.37651		0.05209	0.3807		0.04823	0.37881
0.05275	0.38083		0.05188	0.37712		0.05221	0.38131		0.04833	0.37939
0.05287	0.38144		0.05204	0.37776		0.05226	0.38193		0.04841	0.37998
0.05297	0.38206		0.05219	0.37839		0.05239	0.38256		0.04851	0.38058
0.05305	0.38268		0.05229	0.37898		0.05254	0.38318		0.04861	0.38119
0.05323	0.38331		0.05239	0.37955		0.05257	0.38381		0.04871	0.3818
0.05328	0.38395		0.05249	0.38014		0.05275	0.38445		0.04884	0.38242
0.05338	0.38458		0.05257	0.38074		0.05282	0.38507		0.04894	0.38304
0.05353	0.38519		0.05262	0.38135		0.05287	0.38566		0.04901	0.38368
0.05366	0.38577		0.0528	0.38197		0.05305	0.38624		0.04917	0.38431
0.05379	0.38636		0.05295	0.38258		0.05318	0.38684		0.04924	0.38494
0.05389	0.38695		0.05305	0.38322		0.05325	0.38744		0.04942	0.38553
0.05404	0.38755		0.0532	0.38385		0.05336	0.38805		0.04952	0.38611
0.05414	0.38817		0.05343	0.38449		0.05346	0.38865		0.04957	0.3867
0.05424	0.38878		0.05348	0.3851		0.05361	0.38925		0.04962	0.3873
0.05427	0.38938		0.05353	0.38568		0.05369	0.38988		0.04978	0.38792
0.05442	0.39002		0.05364	0.38626		0.05386	0.39053		0.04988	0.38852
0.05457	0.39067		0.05369	0.38686		0.05396	0.39116		0.05	0.38912
0.05467	0.39129		0.05376	0.38747		0.05401	0.39175		0.05013	0.38974
0.0548	0.39188		0.05396	0.38809		0.05414	0.39235		0.05021	0.3904
0.05493	0.39248		0.05407	0.38869		0.05432	0.39296		0.05036	0.39102
0.05498	0.3931		0.05414	0.38929		0.05445	0.39358		0.05049	0.39163
0.05506	0.39372		0.05424	0.38992		0.05455	0.39419		0.05054	0.39222
0.05521	0.39432		0.05445	0.39058		0.05467	0.39477		0.05066	0.39284
0.05534	0.39491		0.05455	0.39119		0.05478	0.39536		0.05082	0.39345
0.05541	0.39549		0.0546	0.39179		0.05483	0.39596		0.05089	0.39406
0.05549	0.39609		0.05475	0.3924		0.0549	0.39659		0.051	0.39464
0.05561	0.39673		0.05488	0.393		0.05508	0.39722		0.0511	0.39523
0.05582	0.39735		0.05501	0.39361		0.05526	0.39784		0.05115	0.39583
0.056	0.39796		0.05511	0.39421		0.05536	0.39845		0.0513	0.39646
0.05607	0.39858		0.05526	0.3948		0.05549	0.39907		0.05143	0.39709
0.0562	0.3992		0.05536	0.39539		0.05561	0.39969		0.0516	0.39771
0.0564	0.39983		0.05541	0.39599		0.05574	0.40031		0.05168	0.39832
0.05645	0.40044		0.05561	0.39662		0.05587	0.40091		0.05181	0.39894
0.05653	0.40102		0.05577	0.39725		0.05589	0.40148		0.05188	0.39956
0.05663	0.40159		0.05587	0.39787		0.056	0.40207		0.05199	0.40019
0.05681	0.40219		0.05597	0.39848		0.05617	0.40269		0.05214	0.40078
0.05691	0.40281		0.05612	0.39911		0.0563	0.4033		0.05226	0.40135
0.05696	0.40341		0.05622	0.39973		0.05638	0.40389		0.05236	0.40193
0.05709	0.40401		0.0563	0.40035		0.05648	0.40449		0.05244	0.40256
0.05729	0.40462		0.05638	0.40093		0.05666	0.40512		0.05254	0.40316
0.05742	0.40525		0.0565	0.4015		0.05681	0.40576		0.05262	0.40376
0.05754	0.4059		0.05668	0.4021		0.05694	0.4064		0.05275	0.40436
0.05772	0.40653		0.05681	0.40273		0.05706	0.40701		0.05282	0.40499
0.05782	0.40714		0.05694	0.40333		0.05721	0.40761		0.05297	0.40563
0.05793	0.40774		0.05701	0.40392		0.05726	0.40822		0.05313	0.40625
0.05808	0.40836		0.05709	0.40453		0.05739	0.40884		0.05328	0.40687
0.05823	0.40898		0.05726	0.40516		0.05759	0.40945		0.05338	0.40748
0.05833	0.40959		0.05737	0.40579		0.0577	0.41004		0.05351	0.40809
0.05843	0.41018		0.05754	0.40642		0.05775	0.41063		0.05358	0.40871
0.05853	0.41076		0.05765	0.40705		0.0579	0.41124		0.05371	0.40933
0.05869	0.41138		0.05782	0.40765		0.05803	0.41187		0.05384	0.40993
0.05886	0.412		0.05803	0.40826		0.05813	0.4125		0.05396	0.41051
0.05896	0.41263		0.05813	0.40888		0.05828	0.41312		0.05404	0.41111
0.05907	0.41324		0.0582	0.40949		0.05841	0.41373		0.05409	0.41174
0.05922	0.41385		0.05831	0.41008		0.05851	0.41434		0.05427	0.41236
0.0594	0.41447		0.05843	0.41067		0.05859	0.41497		0.05442	0.41299
0.05952	0.4151		0.05856	0.41128		0.05876	0.41556		0.0545	0.4136
0.05962	0.41568		0.05871	0.4119		0.05884	0.41612		0.05467	0.4142
0.05967	0.41623		0.05884	0.41253		0.05889	0.4167		0.0548	0.41484
0.05983	0.41682		0.05896	0.41314		0.05904	0.41731		0.05488	0.41543
0.05998	0.41744		0.05917	0.41375		0.05927	0.41793		0.05503	0.416
0.06016	0.41807		0.05927	0.41436		0.05935	0.41854		0.05516	0.41656
0.06026	0.41869		0.0594	0.415		0.05942	0.41916		0.05521	0.41717
0.06034	0.41932		0.05947	0.41558		0.05965	0.4198		0.05534	0.41779
0.06046	0.41994		0.05965	0.41615		0.0598	0.42044		0.05549	0.41842
0.06059	0.42058		0.05978	0.41673		0.0599	0.42108		0.05554	0.41904
0.06077	0.42122		0.05985	0.41735		0.06011	0.42171		0.05566	0.41967
0.06092	0.42183		0.05998	0.41796		0.06024	0.42229		0.05589	0.42031
0.06092	0.4224		0.06016	0.41858		0.06034	0.42286		0.05602	0.42096
0.06117	0.42298		0.06029	0.41922		0.06041	0.42346		0.05612	0.42158
0.06132	0.42357		0.06039	0.41985		0.06051	0.42407		0.05627	0.42217
0.06143	0.42419		0.06056	0.42048		0.06067	0.42468		0.05635	0.42273
0.06153	0.4248		0.06072	0.42113		0.06087	0.4253		0.05638	0.42333
0.0616	0.42542		0.06089	0.42175		0.06105	0.4259		0.05655	0.42392
0.06186	0.42604		0.061	0.42233		0.06112	0.42653		0.05671	0.42453
0.06201	0.42667		0.06107	0.4229		0.06123	0.42716		0.05686	0.42515
0.06219	0.42731		0.06112	0.42349		0.06145	0.42778		0.05704	0.42577
0.06232	0.42792		0.06128	0.4241		0.0616	0.42837		0.05711	0.42639
0.06244	0.42851		0.06135	0.42472		0.06171	0.42897		0.05724	0.42704
0.06252	0.4291		0.06155	0.42533		0.06183	0.42957		0.05742	0.42766
0.06262	0.42971		0.06173	0.42595		0.06199	0.43018		0.05754	0.42825
0.06277	0.43031		0.06186	0.42657		0.06214	0.43078		0.05765	0.42883
0.06295	0.43091		0.06204	0.42722		0.06229	0.43138		0.0578	0.42945
0.06313	0.43152		0.06216	0.42782		0.06247	0.43199		0.05795	0.43006
0.0632	0.43212		0.06234	0.42842		0.06254	0.43261		0.05805	0.43066
0.06333	0.43274		0.06244	0.42901		0.06265	0.43324		0.05818	0.43125
0.06348	0.43337		0.06254	0.42963		0.06282	0.43386		0.05833	0.43186
0.06364	0.43399		0.06275	0.43023		0.06297	0.43447		0.05841	0.43247
0.06381	0.4346		0.0629	0.43082		0.06315	0.43508		0.05859	0.43311
0.06389	0.43521		0.06295	0.43142		0.06325	0.4357		0.05871	0.43373
0.06399	0.43582		0.0631	0.43203		0.06346	0.43631		0.05884	0.43435
0.06427	0.43644		0.06325	0.43264		0.06364	0.43693		0.05902	0.43495
0.06442	0.43705		0.06338	0.43327		0.06371	0.43752		0.05917	0.43557
0.06455	0.43764		0.06348	0.4339		0.06386	0.43812		0.0593	0.43618
0.06463	0.43823		0.06366	0.43451		0.06397	0.43873		0.05947	0.43679
0.0648	0.43884		0.06386	0.43511		0.06412	0.43935		0.05958	0.43739
0.06496	0.43947		0.06397	0.43574		0.06422	0.43995		0.05958	0.43798
0.06513	0.44007		0.06412	0.43635		0.06435	0.44054		0.0597	0.43858
0.06526	0.44067		0.06425	0.43697		0.0645	0.44114		0.05985	0.4392
0.06544	0.44127		0.0643	0.43756		0.06465	0.44176		0.06006	0.43982
0.06559	0.4419		0.0645	0.43815		0.06475	0.4424		0.06016	0.44042
0.06572	0.44253		0.0646	0.43876		0.06485	0.44301		0.06026	0.44101
0.06579	0.44315		0.0647	0.43938		0.06501	0.44362		0.06041	0.44163
0.06605	0.44375		0.06496	0.43998		0.06518	0.44422		0.06056	0.44226
0.0662	0.44436		0.06513	0.44058		0.06536	0.44483		0.06072	0.44288
0.06633	0.44497		0.06526	0.44118		0.06549	0.44544		0.06087	0.44349
0.0665	0.44558		0.06546	0.44181		0.06559	0.44604		0.06102	0.44409
0.06661	0.44618		0.06564	0.44243		0.06572	0.44664		0.06117	0.44469
0.06673	0.44676		0.06572	0.44305		0.0659	0.44725		0.06125	0.44531
0.06691	0.44736		0.06587	0.44366		0.06612	0.44786		0.06143	0.44591
0.06704	0.44799		0.06602	0.44427		0.06635	0.44849		0.06163	0.44651
0.06719	0.44863		0.06622	0.44487		0.06645	0.44912		0.06176	0.44711
0.06737	0.44926		0.06633	0.44549		0.06661	0.44974		0.06183	0.44773
0.06744	0.44987		0.06648	0.44609		0.06673	0.45035		0.06204	0.44836
0.0676	0.45047		0.06658	0.44668		0.06689	0.45098		0.06219	0.44899
0.06777	0.45111		0.06668	0.44728		0.06701	0.45161		0.06229	0.4496
0.0679	0.45174		0.06686	0.4479		0.06716	0.4522		0.06247	0.45023
0.06808	0.45232		0.06696	0.44853		0.06729	0.45278		0.06265	0.45085
0.06823	0.45289		0.06714	0.44916		0.06744	0.45336		0.06282	0.45149
0.06828	0.45349		0.06732	0.44978		0.0676	0.45396		0.06295	0.45209
0.06848	0.45409		0.06744	0.4504		0.06772	0.45456		0.06308	0.45267
0.06861	0.45471		0.06755	0.45102		0.06787	0.45519		0.06315	0.45324
0.06886	0.45533		0.06777	0.45165		0.068	0.4558		0.06328	0.45385
0.06897	0.45594		0.06795	0.45224		0.0682	0.45642		0.06343	0.45445
0.06912	0.45656		0.06808	0.45281		0.06843	0.45707		0.06356	0.45507
0.06935	0.4572		0.06818	0.4534		0.06866	0.45771		0.06371	0.45568
0.06955	0.45785		0.06833	0.45401		0.06881	0.45832		0.06389	0.45631
0.06968	0.45845		0.06848	0.45462		0.06892	0.45891		0.06397	0.45694
0.06983	0.45904		0.06871	0.45523		0.06914	0.4595		0.06417	0.45758
0.06996	0.45963		0.06892	0.45585		0.06927	0.4601		0.06432	0.4582
0.07011	0.46023		0.06902	0.45647		0.0694	0.46071		0.06442	0.4588
0.07024	0.46084		0.06917	0.45711		0.06958	0.46133		0.06458	0.45938
0.07041	0.46145		0.06942	0.45775		0.06973	0.46192		0.06473	0.45996
0.07059	0.46204		0.0696	0.45836		0.06991	0.46251		0.0649	0.46057
0.07074	0.46264		0.0697	0.45896		0.07003	0.46313		0.06506	0.46119
0.07087	0.46328		0.06988	0.45954		0.07021	0.46379		0.06521	0.46179
0.07105	0.46393		0.06998	0.46013		0.07041	0.46441		0.06536	0.46238
0.07125	0.46454		0.07006	0.46074		0.07062	0.46501		0.06556	0.463
0.07153	0.46513		0.07021	0.46135		0.07082	0.46561		0.06572	0.46365
0.07173	0.46574		0.07041	0.46195		0.07095	0.46623		0.06595	0.46429
0.07184	0.46635		0.07062	0.46255		0.07105	0.46684		0.06612	0.46489
0.07204	0.46697		0.07079	0.46318		0.07115	0.46745		0.0662	0.46549
0.07227	0.46757		0.07102	0.46383		0.07128	0.46805		0.06635	0.46609
0.07239	0.46818		0.0712	0.46445		0.07143	0.46864		0.0665	0.4667
0.07257	0.46876		0.07135	0.46505		0.07156	0.46924		0.06663	0.46733
0.07275	0.46937		0.07156	0.46565		0.07171	0.46987		0.06671	0.46792
0.0729	0.47		0.07176	0.46626		0.07189	0.47049		0.06681	0.46851
0.07308	0.47062		0.07186	0.46687		0.07204	0.4711		0.06704	0.46911
0.07326	0.47123		0.07209	0.46749		0.07219	0.47171		0.06721	0.46973
0.07341	0.47185		0.07232	0.46809		0.07244	0.47232		0.06742	0.47035
0.07354	0.47247		0.07244	0.46868		0.07265	0.47294		0.06757	0.47097
0.07366	0.47309		0.07267	0.46929		0.07282	0.47357		0.06767	0.47157
0.07384	0.4737		0.0729	0.46991		0.07305	0.47415		0.0679	0.4722
0.07404	0.47428		0.073	0.47053		0.07323	0.47473		0.06808	0.47282
0.0743	0.47485		0.07318	0.47114		0.07336	0.47532		0.06831	0.47344
0.07445	0.47545		0.07346	0.47175		0.07356	0.47594		0.06848	0.47404
0.0746	0.47608		0.07356	0.47237		0.07379	0.47655		0.06864	0.47461
0.07483	0.47668		0.07369	0.47299		0.07394	0.47715		0.06876	0.47519
0.07503	0.47727		0.07387	0.4736		0.07417	0.47776		0.06892	0.47582
0.07519	0.47788		0.07397	0.4742		0.07422	0.4784		0.06907	0.47644
0.07534	0.47852		0.07412	0.47477		0.0744	0.47903		0.06927	0.47702
0.07549	0.47916		0.07432	0.47537		0.0746	0.47966		0.06942	0.47762
0.07569	0.47979		0.07445	0.47599		0.07478	0.48028		0.06958	0.47825
0.07592	0.48041		0.0746	0.4766		0.07496	0.48088		0.06975	0.47889
0.07607	0.48101		0.07475	0.47719		0.07514	0.48148		0.06991	0.47953
0.07625	0.48163		0.07491	0.47779		0.07531	0.4821		0.07008	0.48015
0.07643	0.48224		0.07511	0.47843		0.07557	0.48271		0.07031	0.48075
0.07661	0.48284		0.07544	0.47907		0.07569	0.4833		0.07041	0.48135
0.07679	0.48342		0.07564	0.47971		0.07585	0.48388		0.07054	0.48198
0.07696	0.48401		0.07577	0.48032		0.07607	0.4845		0.07072	0.48258
0.07717	0.48462		0.07592	0.48092		0.0763	0.48511		0.07082	0.48318
0.07732	0.48525		0.07615	0.48153		0.07648	0.48574		0.071	0.48376
0.07757	0.48588		0.07633	0.48215		0.07671	0.48636		0.07115	0.48437
0.07773	0.4865		0.07651	0.48275		0.07691	0.48697		0.0714	0.48499
0.0779	0.48711		0.07671	0.48334		0.07709	0.4876		0.07161	0.48562
0.07808	0.48774		0.07689	0.48393		0.07724	0.48823		0.07176	0.48623
0.07831	0.48836		0.07699	0.48453		0.07747	0.48882		0.07196	0.48684
0.07854	0.48895		0.07722	0.48516		0.07773	0.48938		0.07224	0.48746
0.07871	0.48951		0.07742	0.48579		0.07783	0.48996		0.07237	0.48809
0.07889	0.49009		0.07755	0.4864		0.078	0.49057		0.07257	0.4887
0.07904	0.49069		0.07785	0.48701		0.07823	0.49119		0.07275	0.48927
0.0793	0.49131		0.07803	0.48763		0.07841	0.49181		0.07288	0.48984
0.07948	0.49193		0.07818	0.48826		0.07866	0.49243		0.07305	0.49045
0.0797	0.49256		0.07833	0.48886		0.07889	0.49307		0.07321	0.49105
0.07998	0.49319		0.07846	0.48942		0.0791	0.49371		0.07344	0.49168
0.08021	0.49385		0.07859	0.49		0.0793	0.49435		0.07366	0.49229
0.08036	0.49449		0.07879	0.49061		0.07948	0.49497		0.07387	0.49293
0.08052	0.49511		0.07904	0.49122		0.07958	0.49556		0.07409	0.49357
0.08067	0.49568		0.0792	0.49185		0.07988	0.49613		0.07427	0.49421
0.08087	0.49625		0.07942	0.49247		0.08004	0.49672		0.07443	0.49484
0.08105	0.49684		0.07968	0.4931		0.08019	0.49733		0.0746	0.49543
0.08128	0.49745		0.07993	0.49374		0.08034	0.49793		0.07486	0.496
0.08146	0.49806		0.08014	0.49439		0.08057	0.49853		0.07498	0.49658
0.08166	0.49866		0.08036	0.49501		0.08075	0.49915		0.07506	0.49719
0.08186	0.49927		0.08059	0.49559		0.08092	0.49977		0.07521	0.49781
0.08212	0.49991		0.08075	0.49616		0.08112	0.50042		0.07539	0.49842
0.08234	0.50056		0.08097	0.49675		0.08141	0.50106		0.07557	0.49902
0.08262	0.50119		0.08118	0.49736		0.08163	0.50166		0.07582	0.49964
0.08285	0.50179		0.08133	0.49797		0.08179	0.50225		0.07607	0.50029
0.08311	0.50238		0.08156	0.49858		0.08196	0.50286		0.07628	0.50093
0.08331	0.50298		0.08184	0.49919		0.08224	0.50346		0.07648	0.50153
0.08349	0.50357		0.08206	0.49983		0.08245	0.50405		0.07676	0.50212
0.08366	0.50417		0.08224	0.50047		0.08262	0.50464		0.07699	0.50272
0.08387	0.50477		0.08245	0.50111		0.0828	0.50524		0.07714	0.50332
0.08402	0.50538		0.0827	0.50171		0.08298	0.50586		0.07737	0.50392
0.08417	0.50599		0.08283	0.50229		0.08321	0.5065		0.07755	0.50451
0.08438	0.50663		0.08293	0.50289		0.08344	0.50712		0.07773	0.50512
0.08463	0.50725		0.08321	0.50348		0.08369	0.50774		0.07788	0.50574
0.08491	0.50787		0.08336	0.50408		0.08394	0.50835		0.07811	0.50636
0.08519	0.50847		0.08354	0.50467		0.08412	0.50897		0.07828	0.507
0.08529	0.50908		0.08382	0.50528		0.0843	0.50958		0.07849	0.50762
0.08552	0.5097		0.08399	0.5059		0.08455	0.51019		0.07871	0.50823
0.08572	0.5103		0.08415	0.50653		0.08481	0.51078		0.07892	0.50884
0.08597	0.5109		0.08445	0.50716		0.08499	0.51137		0.07915	0.50945
0.08618	0.51149		0.08476	0.50779		0.08516	0.51197		0.07935	0.51006
0.08641	0.5121		0.08486	0.5084		0.08542	0.51259		0.07948	0.51065
0.08664	0.51273		0.08509	0.50901		0.0857	0.5132		0.07965	0.51124
0.08681	0.51333		0.08534	0.50962		0.0859	0.5138		0.07986	0.51185
0.08701	0.51393		0.08554	0.51023		0.0861	0.51441		0.08011	0.51247
0.08722	0.51454		0.08567	0.51081		0.0863	0.51504		0.08029	0.51308
0.08747	0.51518		0.08595	0.5114		0.08658	0.51566		0.08047	0.51368
0.08773	0.51581		0.08623	0.51201		0.08679	0.51629		0.08072	0.51428
0.08798	0.51642		0.08646	0.51264		0.08707	0.51689		0.0809	0.51491
0.08816	0.51702		0.08674	0.51324		0.08722	0.51749		0.08112	0.51554
0.08839	0.51761		0.08696	0.51384		0.08745	0.5181		0.08141	0.51616
0.08877	0.51823		0.08714	0.51445		0.0876	0.51872		0.08166	0.51676
0.08897	0.51884		0.08735	0.51508		0.08793	0.51932		0.08184	0.51736
0.08915	0.51944		0.0876	0.51571		0.08818	0.51991		0.08201	0.51797
0.08938	0.52003		0.08785	0.51633		0.08834	0.5205		0.08219	0.51858
0.08958	0.52062		0.08801	0.51693		0.08854	0.52111		0.08242	0.51918
0.08978	0.52124		0.08826	0.51753		0.08884	0.52173		0.08255	0.51979
0.09011	0.52187		0.08854	0.51814		0.08912	0.52237		0.08285	0.52037
0.09037	0.52251		0.08874	0.51875		0.08933	0.523		0.08311	0.52097
0.09054	0.52312		0.08902	0.51935		0.08945	0.5236		0.08326	0.5216
0.09082	0.52373		0.08925	0.51994		0.08978	0.52423		0.08351	0.52223
0.0911	0.52435		0.08945	0.52053		0.08999	0.52486		0.08374	0.52285
0.09133	0.52497		0.08968	0.52115		0.09024	0.52546		0.08399	0.52346
0.09156	0.52557		0.08996	0.52177		0.09044	0.52603		0.08427	0.52409
0.09186	0.52614		0.09021	0.5224		0.09062	0.52662		0.08455	0.52472
0.09202	0.52673		0.09039	0.52302		0.09095	0.52723		0.08471	0.52533
0.09222	0.52735		0.09067	0.52363		0.0912	0.52784		0.08488	0.5259
0.09245	0.52797		0.091	0.52425		0.09136	0.52845		0.08514	0.52648
0.09275	0.52858		0.0912	0.52489		0.09164	0.52907		0.08539	0.52709
0.09296	0.52921		0.09141	0.52549		0.09194	0.5297		0.08557	0.5277
0.09321	0.52983		0.09166	0.52607		0.09219	0.53033		0.08575	0.52831
0.09346	0.53046		0.09194	0.52666		0.09247	0.53097		0.08602	0.52894
0.09369	0.53109		0.09214	0.52727		0.09278	0.53159		0.08618	0.52956
0.09395	0.53171		0.09232	0.52787		0.09308	0.53218		0.08641	0.53019
0.09425	0.53229		0.09268	0.52849		0.09329	0.53276		0.08666	0.53083
0.09443	0.53288		0.09293	0.52911		0.09349	0.53335		0.08694	0.53145
0.09471	0.53347		0.09313	0.52974		0.09377	0.53396		0.08727	0.53205
0.09501	0.53408		0.09344	0.53037		0.09402	0.53458		0.0875	0.53264
0.09524	0.53469		0.09372	0.53101		0.09425	0.53517		0.08767	0.53323
0.09547	0.53529		0.09395	0.53162		0.0945	0.53577		0.08788	0.53382
0.0957	0.5359		0.09417	0.53221		0.09473	0.5364		0.08816	0.53444
0.096	0.53655		0.09445	0.5328		0.09504	0.53705		0.08834	0.53504
0.09631	0.53721		0.09466	0.53339		0.09529	0.53768		0.08854	0.53564
0.09661	0.53782		0.09489	0.53399		0.0956	0.53829		0.08877	0.53626
0.09689	0.53842		0.09509	0.53461		0.09582	0.53889		0.08902	0.53691
0.09712	0.53902		0.09534	0.5352		0.09608	0.53949		0.08933	0.53755
0.09737	0.53963		0.0956	0.53581		0.09633	0.5401		0.08958	0.53815
0.09763	0.54024		0.09593	0.53645		0.09659	0.54071		0.08981	0.53875
0.09796	0.54084		0.09615	0.5371		0.09686	0.5413		0.08999	0.53935
0.09826	0.54144		0.09641	0.53772		0.09712	0.5419		0.09024	0.53996
0.09851	0.54201		0.09666	0.53832		0.09737	0.5425		0.09052	0.54058
0.09884	0.54262		0.09689	0.53892		0.0977	0.54313		0.09082	0.54117
0.09912	0.54326		0.09719	0.53953		0.09798	0.54376		0.09108	0.54176
0.09938	0.54389		0.09745	0.54014		0.09826	0.54437		0.09128	0.54236
0.09966	0.5445		0.09765	0.54075		0.09849	0.54498		0.09153	0.543
0.09989	0.54511		0.09793	0.54134		0.09879	0.5456		0.09184	0.54363
0.10014	0.54574		0.09824	0.54193		0.09905	0.54623		0.09209	0.54424
0.10034	0.54635		0.09846	0.54253		0.09935	0.54684		0.09242	0.54485
0.10062	0.54696		0.09872	0.54317		0.09963	0.54743		0.0927	0.54546
0.1009	0.54755		0.09902	0.54379		0.09986	0.548		0.09293	0.54608
0.10118	0.54812		0.0993	0.54441		0.10009	0.54859		0.09326	0.5467
0.10143	0.54872		0.09956	0.54502		0.10039	0.54921		0.09356	0.5473
0.10176	0.54935		0.09991	0.54564		0.10065	0.54981		0.09374	0.54787
0.10202	0.54994		0.10014	0.54626		0.1009	0.55041		0.09395	0.54845
0.10225	0.55053		0.10037	0.54687		0.10121	0.55102		0.0942	0.54907
0.1026	0.55115		0.10065	0.54745		0.10154	0.55166		0.0945	0.54968
0.10288	0.55179		0.10093	0.54802		0.10176	0.55231		0.09478	0.55028
0.10326	0.55243		0.10115	0.54862		0.10209	0.55294		0.09506	0.55089
0.10357	0.55305		0.10146	0.54924		0.10237	0.55355		0.09529	0.55152
0.1039	0.55366		0.10169	0.54985		0.1026	0.55415		0.0956	0.55216
0.10423	0.55425		0.10199	0.55045		0.10291	0.55475		0.09585	0.5528
0.10443	0.55487		0.1023	0.55105		0.10316	0.55537		0.0961	0.55342
0.10473	0.55549		0.1026	0.5517		0.10344	0.55598		0.09628	0.55402
0.10506	0.5561		0.10293	0.55234		0.10377	0.55656		0.09659	0.55462
0.10537	0.55669		0.10329	0.55297		0.10402	0.55715		0.09684	0.55524
0.10562	0.55727		0.10362	0.55358		0.1043	0.55776		0.09717	0.55584
0.10595	0.55788		0.10395	0.55418		0.10458	0.55837		0.09745	0.55642
0.10621	0.55851		0.10423	0.55479		0.10489	0.559		0.09768	0.55701
0.10649	0.55914		0.10448	0.55541		0.10516	0.55963		0.09801	0.55762
0.10689	0.55976		0.10476	0.55601		0.10547	0.56023		0.09831	0.55824
0.10722	0.56036		0.10506	0.5566		0.1058	0.56085		0.09859	0.55887
0.1075	0.56099		0.10537	0.55719		0.1061	0.56148		0.099	0.55949
0.10788	0.56162		0.10562	0.55779		0.10641	0.56208		0.09923	0.5601
0.10819	0.5622		0.1059	0.55841		0.10674	0.56264		0.0995	0.56072
0.10836	0.56277		0.10628	0.55905		0.10702	0.56323		0.09978	0.56135
0.10864	0.56335		0.10666	0.55966		0.10727	0.56384		0.10004	0.56196
0.109	0.56396		0.10697	0.56027		0.1075	0.56445		0.10032	0.56253
0.1093	0.56457		0.10727	0.56089		0.10783	0.56507		0.10055	0.56309
0.10961	0.56519		0.10755	0.56152		0.10811	0.56569		0.1008	0.5637
0.10996	0.56582		0.10786	0.56212		0.10849	0.56632		0.1011	0.56431
0.11032	0.56645		0.10816	0.56268		0.1089	0.56696		0.10141	0.56494
0.1106	0.5671		0.10849	0.56327		0.1092	0.5676		0.10171	0.56556
0.11088	0.56774		0.10882	0.56387		0.10951	0.56823		0.10197	0.5662
0.11126	0.56836		0.10918	0.56448		0.10989	0.56882		0.10225	0.56683
0.11159	0.56894		0.10956	0.5651		0.11011	0.56939		0.10255	0.56747
0.11184	0.56952		0.10989	0.56573		0.11037	0.56998		0.10286	0.56809
0.1121	0.57011		0.11017	0.56636		0.11065	0.57058		0.10316	0.56869
0.11235	0.5707		0.11034	0.56701		0.11098	0.57119		0.10336	0.56926
0.11265	0.5713		0.11065	0.56765		0.11128	0.5718		0.10359	0.56985
0.11301	0.57191		0.111	0.56827		0.11164	0.57242		0.10382	0.57045
0.11339	0.57253		0.11136	0.56885		0.11202	0.57305		0.1041	0.57106
0.11369	0.57317		0.11156	0.56943		0.11233	0.5737		0.10445	0.57168
0.11402	0.57382		0.11189	0.57001		0.11268	0.57431		0.10473	0.57229
0.1144	0.57444		0.11222	0.57062		0.11311	0.57491		0.10504	0.57291
0.11478	0.57502		0.11255	0.57123		0.11347	0.57549		0.10544	0.57355
0.11506	0.5756		0.11296	0.57184		0.11375	0.57609		0.10582	0.57418
0.11539	0.5762		0.11326	0.57245		0.11413	0.57669		0.10613	0.57478
0.1158	0.5768		0.11364	0.57308		0.11445	0.5773		0.10641	0.57537
0.1161	0.5774		0.11405	0.57374		0.11476	0.57789		0.10671	0.57597
0.11643	0.578		0.1144	0.57436		0.11504	0.57851		0.10709	0.57657
0.11686	0.57862		0.11466	0.57495		0.11542	0.57913		0.10737	0.57716
0.11719	0.57924		0.11494	0.57553		0.11577	0.57976		0.10775	0.57776
0.11744	0.57989		0.11524	0.57612		0.1161	0.5804		0.10809	0.57836
0.11782	0.58052		0.11565	0.57673		0.11641	0.58102		0.10836	0.57898
0.11823	0.58114		0.11605	0.57733		0.11679	0.58163		0.10874	0.57962
0.11851	0.58176		0.11633	0.57792		0.11711	0.58224		0.10905	0.58025
0.11886	0.58236		0.11666	0.57853		0.11744	0.58284		0.10935	0.58088
0.11922	0.58297		0.11701	0.57916		0.1178	0.58345		0.10974	0.58149
0.1196	0.58357		0.11742	0.5798		0.1182	0.58404		0.11004	0.58211
0.11995	0.58415		0.11785	0.58043		0.11853	0.58462		0.11042	0.58271
0.12031	0.58475		0.11825	0.58106		0.11886	0.58523		0.11078	0.58332
0.12069	0.58536		0.11874	0.58167		0.11922	0.58586		0.11105	0.58391
0.12109	0.58598		0.11909	0.58228		0.1196	0.58647		0.11133	0.5845
0.12147	0.58658		0.11937	0.58288		0.11998	0.58706		0.11169	0.5851
0.12185	0.58718		0.11985	0.58348		0.12036	0.58766		0.11207	0.58571
0.12221	0.58779		0.12015	0.58407		0.12071	0.58829		0.11245	0.58633
0.12261	0.58842		0.12041	0.58467		0.12119	0.58892		0.11281	0.58693
0.12307	0.58906		0.12066	0.58527		0.1216	0.58955		0.11309	0.58753
0.12345	0.58968		0.12107	0.5859		0.12198	0.59015		0.11349	0.58817
0.1238	0.59029		0.12142	0.58651		0.12233	0.59075		0.11387	0.5888
0.12418	0.59089		0.1218	0.5871		0.12274	0.59136		0.11418	0.58942
0.12451	0.59151		0.12215	0.5877		0.12304	0.59198		0.11456	0.59002
0.12484	0.59212		0.12251	0.58833		0.12345	0.59258		0.11486	0.59062
0.12532	0.59272		0.12289	0.58896		0.12378	0.59318		0.11514	0.59123
0.1257	0.59331		0.12324	0.58958		0.12411	0.59376		0.11544	0.59185
0.12611	0.5939		0.12367	0.59019		0.12454	0.59438		0.11587	0.59245
0.12649	0.59452		0.12405	0.59079		0.12494	0.595		0.11628	0.59305
0.12687	0.59514		0.12436	0.59139		0.1254	0.59563		0.11661	0.59364
0.1273	0.59577		0.12471	0.59201		0.12585	0.59625		0.11694	0.59425
0.12773	0.59638		0.12509	0.59261		0.12618	0.59686		0.11724	0.59486
0.12813	0.597		0.12552	0.5932		0.12664	0.59749		0.11765	0.59549
0.12854	0.59763		0.12598	0.5938		0.12697	0.59812		0.11808	0.59612
0.12892	0.59825		0.12636	0.59441		0.12742	0.59871		0.11843	0.59673
0.12932	0.59884		0.12674	0.59504		0.12783	0.59929		0.11881	0.59735
0.12965	0.59941		0.12712	0.59567		0.12823	0.59987		0.11924	0.59798
0.13006	0.6		0.12755	0.59629		0.12864	0.60047		0.1196	0.59858
0.13044	0.60061		0.12785	0.59691		0.12899	0.60109		0.11993	0.59916
0.13077	0.60122		0.12823	0.59754		0.12935	0.60171		0.12033	0.59974
0.1312	0.60185		0.12866	0.59817		0.12985	0.60233		0.12061	0.60035
0.13163	0.60246		0.12902	0.59875		0.13024	0.60296		0.12104	0.60097
0.13203	0.60308		0.1294	0.59932		0.13056	0.60359		0.12152	0.60158
0.13256	0.60372		0.12975	0.5999		0.131	0.60423		0.12195	0.60219
0.133	0.60436		0.13011	0.60051		0.13143	0.60484		0.12236	0.60281
0.13348	0.60497		0.13044	0.60113		0.13188	0.60544		0.12284	0.60344
0.13388	0.60556		0.13087	0.60176		0.13229	0.60603		0.12335	0.60409
0.13429	0.60614		0.1313	0.60237		0.13267	0.60662		0.12378	0.60471
0.13464	0.60673		0.13168	0.603		0.13302	0.60723		0.12411	0.60531
0.13507	0.60734		0.13214	0.60363		0.13345	0.60785		0.12449	0.60589
0.1355	0.60796		0.13262	0.60425		0.13388	0.60845		0.12489	0.60648
0.13601	0.60856		0.13297	0.60487		0.13436	0.60905		0.12527	0.60708
0.13647	0.60916		0.13332	0.60547		0.13485	0.60966		0.1256	0.60771
0.13695	0.60979		0.13386	0.60606		0.1353	0.61031		0.12598	0.60831
0.13753	0.61044		0.13424	0.60665		0.13583	0.61092		0.12641	0.60891
0.13814	0.61105		0.13459	0.60725		0.13631	0.61152		0.12682	0.60953
0.13857	0.61165		0.135	0.60787		0.13669	0.61212		0.12717	0.61018
0.13892	0.61225		0.13548	0.60847		0.13718	0.61274		0.12765	0.6108
0.13938	0.61288		0.13593	0.60908		0.13773	0.61335		0.12813	0.61139
0.13989	0.6135		0.13639	0.60971		0.13821	0.61398		0.12846	0.61198
0.14034	0.61411		0.13692	0.61035		0.13867	0.61457		0.12887	0.61261
0.14077	0.6147		0.1374	0.61096		0.13915	0.61516		0.12932	0.61322
0.1412	0.61528		0.13781	0.61156		0.13951	0.61576		0.12975	0.61384
0.14163	0.61588		0.13826	0.61217		0.13986	0.6164		0.13021	0.61444
0.14214	0.61652		0.13875	0.61278		0.14034	0.61701		0.13064	0.61502
0.14262	0.61714		0.13915	0.61341		0.14082	0.61762		0.1311	0.61563
0.14315	0.61775		0.13961	0.61401		0.14123	0.61823		0.13153	0.61625
0.14356	0.61836		0.14014	0.61461		0.14163	0.61886		0.13196	0.61688
0.14396	0.61898		0.14062	0.61519		0.14214	0.61948		0.13249	0.61749
0.14445	0.61961		0.14113	0.6158		0.14262	0.6201		0.13292	0.6181
0.145	0.62023		0.14151	0.61642		0.1431	0.62069		0.13328	0.61873
0.14556	0.62081		0.14201	0.61705		0.14351	0.62127		0.13368	0.61934
0.14591	0.62138		0.14249	0.61765		0.14389	0.62185		0.13421	0.61997
0.14624	0.62198		0.14298	0.61826		0.14439	0.62247		0.13467	0.62056
0.1467	0.6226		0.14353	0.61889		0.14505	0.62308		0.13505	0.62113
0.14721	0.6232		0.14401	0.61951		0.14556	0.62368		0.13543	0.62172
0.14766	0.62379		0.1445	0.62013		0.14601	0.62428		0.13586	0.62234
0.14817	0.6244		0.14505	0.62072		0.14645	0.62491		0.13626	0.62295
0.14865	0.62504		0.14551	0.62129		0.14695	0.62555		0.13669	0.62354
0.14926	0.62568		0.14601	0.62188		0.14756	0.62618		0.13705	0.62414
0.14986	0.62631		0.14657	0.62251		0.14814	0.62679		0.1374	0.62476
0.15042	0.62692		0.14718	0.62311		0.14868	0.62739		0.13786	0.6254
0.15093	0.62752		0.14754	0.62371		0.14921	0.62801		0.13847	0.62604
0.15144	0.62814		0.14794	0.62431		0.14971	0.62863		0.139	0.62666
0.15194	0.62876		0.14842	0.62495		0.15019	0.62924		0.13945	0.62727
0.1525	0.62936		0.14903	0.62559		0.15073	0.62984		0.13999	0.62786
0.15298	0.62994		0.14956	0.62622		0.15128	0.63042		0.14042	0.62848
0.15356	0.63053		0.15007	0.62683		0.15171	0.63103		0.14097	0.62909
0.15404	0.63114		0.15052	0.62744		0.15217	0.63165		0.14151	0.62969
0.15452	0.63176		0.15098	0.62804		0.15268	0.63228		0.14206	0.63028
0.15516	0.6324		0.15149	0.62867		0.15329	0.63289		0.14252	0.63089
0.15567	0.63301		0.15207	0.62927		0.15387	0.6335		0.14295	0.6315
0.1563	0.63362		0.15265	0.62986		0.1543	0.63412		0.14351	0.63213
0.15681	0.63425		0.15316	0.63044		0.15478	0.63474		0.14404	0.63275
0.15741	0.63487		0.15369	0.63104		0.15534	0.63533		0.14457	0.63337
0.15795	0.63546		0.15427	0.63165		0.15589	0.6359		0.14508	0.63398
0.15838	0.63601		0.15493	0.63229		0.1563	0.63648		0.14561	0.63462
0.15878	0.63659		0.15559	0.63291		0.1567	0.63709		0.14609	0.63521
0.15926	0.63721		0.15617	0.63352		0.15734	0.6377		0.14652	0.63579
0.15997	0.63782		0.15683	0.63414		0.15789	0.63831		0.14693	0.63635
0.16066	0.63844		0.15749	0.63477		0.15843	0.63894		0.14733	0.63696
0.16129	0.63907		0.15812	0.63536		0.15904	0.63957		0.14791	0.63757
0.16195	0.63971		0.15863	0.63594		0.15967	0.64021		0.14845	0.63818
0.16256	0.64036		0.15904	0.63653		0.16025	0.64086		0.149	0.6388
0.16314	0.641		0.15959	0.63713		0.16096	0.64148		0.14956	0.63944
0.16377	0.64162		0.16017	0.63774		0.16164	0.64207		0.15007	0.64008
0.16435	0.6422		0.16076	0.63836		0.1622	0.64264		0.1507	0.64073
0.16484	0.64279		0.16141	0.63898		0.16268	0.64323		0.15126	0.64135
0.16544	0.64338		0.16197	0.63962		0.16337	0.64383		0.15174	0.64196
0.16602	0.64399		0.16245	0.64026		0.16402	0.64445		0.15237	0.64253
0.16656	0.64461		0.16306	0.64091		0.16458	0.64507		0.15283	0.64311
0.16719	0.64522		0.16364	0.64154		0.16524	0.64568		0.15334	0.64371
0.1678	0.64585		0.16418	0.64212		0.16585	0.64632		0.15397	0.64432
0.16833	0.64647		0.16463	0.64269		0.1664	0.64697		0.15455	0.64493
0.16896	0.64712		0.16514	0.64328		0.16706	0.64758		0.15516	0.64555
0.16957	0.64772		0.1657	0.64388		0.16767	0.64818		0.15584	0.64618
0.17018	0.6483		0.16628	0.64449		0.16818	0.64875		0.15645	0.64682
0.17076	0.64889		0.16684	0.64511		0.16873	0.64936		0.15721	0.64744
0.17134	0.64949		0.16747	0.64572		0.16934	0.64996		0.15777	0.64804
0.172	0.65009		0.16805	0.64636		0.17002	0.65055		0.15822	0.64862
0.17268	0.65069		0.16873	0.647		0.17063	0.65114		0.15865	0.64922
0.17334	0.65128		0.16952	0.64762		0.17129	0.65175		0.15909	0.64983
0.17397	0.65189		0.1701	0.6482		0.17195	0.65236		0.15962	0.65043
0.17463	0.65251		0.17066	0.64878		0.17261	0.653		0.16012	0.65102
0.17529	0.65314		0.17127	0.64938		0.17329	0.65363		0.1606	0.65163
0.176	0.65376		0.17193	0.64999		0.174	0.65425		0.16119	0.65225
0.17668	0.65439		0.17253	0.65059		0.17471	0.65487		0.16172	0.65288
0.17739	0.655		0.17319	0.65119		0.17537	0.65549		0.1623	0.6535
0.17805	0.65561		0.17382	0.65179		0.17605	0.65609		0.16304	0.65412
0.17874	0.65623		0.17438	0.65241		0.17676	0.65671		0.16359	0.65474
0.17937	0.65684		0.17494	0.65305		0.17744	0.6573		0.16423	0.65535
0.18	0.65743		0.1756	0.65368		0.17805	0.6579		0.16489	0.65596
0.18058	0.65803		0.17625	0.65429		0.17863	0.65852		0.16557	0.65657
0.18124	0.65864		0.17686	0.65491		0.17934	0.65915		0.16625	0.65718
0.18205	0.65927		0.17747	0.65552		0.18002	0.65976		0.16691	0.65777
0.18281	0.65988		0.1782	0.65612		0.18074	0.66036		0.16762	0.65838
0.18344	0.66047		0.17884	0.65674		0.18137	0.66096		0.1683	0.65901
0.18415	0.66108		0.17944	0.65733		0.18192	0.66157		0.16894	0.65963
0.18486	0.66171		0.18008	0.65793		0.18266	0.66219		0.16967	0.66023
0.18554	0.66233		0.18063	0.65855		0.18332	0.6628		0.17046	0.66083
0.18625	0.66295		0.18137	0.65918		0.184	0.66341		0.17109	0.66144
0.18694	0.66355		0.18215	0.65979		0.18481	0.66401		0.17175	0.66206
0.18752	0.66414		0.18286	0.6604		0.18557	0.66462		0.17248	0.66267
0.18833	0.66475		0.18347	0.661		0.18638	0.66524		0.17321	0.66328
0.18916	0.66537		0.18415	0.66161		0.18716	0.66585		0.17382	0.66389
0.18987	0.66596		0.18486	0.66223		0.1879	0.66644		0.17438	0.66449
0.19066	0.66655		0.18549	0.66284		0.18853	0.66702		0.17496	0.6651
0.19142	0.66715		0.1862	0.66345		0.18919	0.66763		0.17565	0.66571
0.19213	0.66776		0.18696	0.66405		0.18982	0.66825		0.17638	0.66631
0.19289	0.6684		0.18775	0.66466		0.19068	0.66888		0.17704	0.6669
0.19375	0.66902		0.18848	0.66527		0.19147	0.66949		0.17762	0.66751
0.19456	0.66964		0.18924	0.66587		0.1923	0.67011		0.17825	0.66812
0.19532	0.67025		0.18998	0.66646		0.19309	0.67074		0.17886	0.66875
0.19613	0.67087		0.19066	0.66706		0.19382	0.67136		0.17952	0.66937
0.19691	0.67149		0.19144	0.66767		0.19456	0.67196		0.1802	0.66998
0.19767	0.67209		0.19223	0.6683		0.19524	0.67254		0.18086	0.6706
0.1983	0.67266		0.19299	0.66893		0.19595	0.67313		0.18162	0.67124
0.19896	0.67326		0.1937	0.66954		0.19668	0.67375		0.18235	0.67183
0.19962	0.67387		0.19446	0.67015		0.19749	0.67435		0.18316	0.67241
0.20038	0.67448		0.19516	0.67078		0.19833	0.67497		0.18392	0.673
0.20116	0.67511		0.19592	0.6714		0.19919	0.67559		0.18453	0.67361
0.20187	0.67573		0.19676	0.67199		0.19997	0.67621		0.18516	0.67422
0.20261	0.67635		0.19749	0.67258		0.20071	0.67685		0.1859	0.67484
0.20337	0.67699		0.19808	0.67317		0.20147	0.67749		0.18671	0.67545
0.20423	0.67763		0.19889	0.67379		0.20228	0.6781		0.18765	0.67607
0.20506	0.67823		0.19972	0.6744		0.20311	0.67869		0.18846	0.67671
0.20582	0.67882		0.20061	0.67502		0.20385	0.67928		0.18924	0.67735
0.20668	0.67941		0.20139	0.67563		0.20453	0.67988		0.19002	0.67798
0.20749	0.68		0.2022	0.67625		0.20532	0.68048		0.19074	0.67858
0.20843	0.68061		0.20311	0.67689		0.20608	0.6811		0.19134	0.67916
0.20932	0.68122		0.20408	0.67752		0.20694	0.6817		0.19197	0.67974
0.21025	0.68182		0.20501	0.67814		0.2078	0.6823		0.19263	0.68034
0.21109	0.68242		0.20585	0.67873		0.20869	0.68292		0.19337	0.68097
0.21188	0.68306		0.20661	0.67932		0.20955	0.68357		0.19415	0.68157
0.21286	0.68371		0.20734	0.67991		0.21051	0.68418		0.19484	0.68217
0.21393	0.68432		0.20805	0.68052		0.21134	0.68478		0.19547	0.68278
0.21481	0.68491		0.20886	0.68113		0.21215	0.68538		0.1963	0.68343
0.21565	0.68551		0.20962	0.68174		0.21299	0.686		0.19714	0.68406
0.21636	0.68612		0.21041	0.68234		0.21385	0.6866		0.19797	0.68466
0.21727	0.68673		0.21124	0.68297		0.21479	0.68722		0.19874	0.68524
0.21828	0.68734		0.21223	0.6836		0.21575	0.68782		0.19957	0.68585
0.21919	0.68794		0.21314	0.68422		0.21663	0.68842		0.20043	0.68646
0.22008	0.68853		0.21397	0.68482		0.21737	0.68902		0.20129	0.68708
0.22089	0.68914		0.21499	0.68541		0.21815	0.68966		0.20225	0.68769
0.2218	0.68978		0.21588	0.68603		0.21906	0.69029		0.20314	0.68829
0.22286	0.6904		0.21671	0.68664		0.22005	0.69089		0.204	0.68889
0.22385	0.69101		0.21765	0.68726		0.22094	0.69149		0.20486	0.68952
0.22476	0.69162		0.21861	0.68785		0.22175	0.69211		0.20577	0.69015
0.22557	0.69223		0.21944	0.68845		0.22261	0.69273		0.20658	0.69075
0.22646	0.69286		0.22025	0.68905		0.22344	0.69336		0.20739	0.69135
0.22739	0.69347		0.22114	0.68968		0.22433	0.69395		0.20815	0.69197
0.2283	0.69407		0.22215	0.69031		0.22504	0.69453		0.20894	0.69259
0.22911	0.69465		0.22322	0.69091		0.22582	0.69513		0.20975	0.69322
0.23003	0.69526		0.22428	0.69152		0.22681	0.69575		0.21069	0.69381
0.23114	0.69588		0.22532	0.69214		0.22787	0.69635		0.21152	0.69439
0.23223	0.69648		0.22633	0.69277		0.22889	0.69694		0.2123	0.69499
0.23329	0.69707		0.22734	0.69339		0.22985	0.69754		0.21311	0.69561
0.23423	0.69768		0.22828	0.69398		0.23076	0.69817		0.21408	0.69622
0.23519	0.69832		0.22914	0.69456		0.23177	0.6988		0.21501	0.69681
0.23613	0.69897		0.23015	0.69516		0.23291	0.69944		0.21598	0.69741
0.23709	0.69959		0.23114	0.69579		0.23405	0.70005		0.21696	0.69804
0.23813	0.70019		0.23215	0.6964		0.23517	0.70066		0.21803	0.69867
0.23914	0.7008		0.23306	0.69698		0.23613	0.70127		0.21909	0.69931
0.24018	0.70141		0.23392	0.69757		0.23711	0.7019		0.2201	0.69993
0.24134	0.70204		0.23484	0.6982		0.23813	0.70251		0.22104	0.70053
0.24248	0.70263		0.2359	0.69884		0.23911	0.70309		0.22195	0.70114
0.24352	0.70321		0.23689	0.69947		0.24008	0.70367		0.22284	0.70177
0.24446	0.70378		0.23782	0.70009		0.24106	0.70426		0.22385	0.70238
0.24537	0.70439		0.23876	0.70069		0.24208	0.70488		0.22481	0.70297
0.24643	0.70501		0.23975	0.70132		0.24322	0.70551		0.22562	0.70353
0.24755	0.70564		0.24071	0.70195		0.24433	0.70613		0.22646	0.70412
0.24881	0.70627		0.24167	0.70255		0.24542	0.70674		0.22737	0.70474
0.24988	0.70688		0.24266	0.70313		0.24643	0.70736		0.2283	0.70537
0.25096	0.70751		0.24375	0.7037		0.24744	0.70799		0.22939	0.70599
0.25208	0.70814		0.24481	0.7043		0.24856	0.70858		0.23051	0.7066
0.25322	0.70873		0.24588	0.70492		0.2496	0.70916		0.2315	0.70722
0.25425	0.7093		0.24706	0.70555		0.25046	0.70974		0.23246	0.70785
0.25519	0.70988		0.24828	0.70617		0.25147	0.71036		0.23344	0.70847
0.2562	0.7105		0.24947	0.70678		0.25269	0.71097		0.23436	0.70905
0.25727	0.71111		0.25058	0.70741		0.25385	0.71159		0.23524	0.70962
0.25838	0.71172		0.2517	0.70804		0.25499	0.71221		0.23608	0.71023
0.25952	0.71234		0.25276	0.70864		0.25615	0.71284		0.23699	0.71084
0.26069	0.71297		0.25377	0.70921		0.25727	0.71349		0.23798	0.71145
0.2619	0.71362		0.25466	0.70979		0.25846	0.71413		0.23919	0.71206
0.26322	0.71427		0.25547	0.7104		0.25978	0.71475		0.24041	0.71269
0.26438	0.71489		0.25651	0.71101		0.26099	0.71535		0.24157	0.71333
0.26532	0.71548		0.25752	0.71163		0.2622	0.71593		0.24289	0.71398
0.26623	0.71605		0.25853	0.71224		0.26324	0.71651		0.24418	0.71462
0.26724	0.71664		0.25967	0.71287		0.26425	0.71711		0.24537	0.71522
0.26838	0.71723		0.26084	0.71352		0.26532	0.71771		0.24628	0.71579
0.26967	0.71785		0.2621	0.71418		0.26651	0.71832		0.24727	0.71637
0.27094	0.71845		0.26334	0.7148		0.26775	0.71894		0.24843	0.71696
0.27215	0.71908		0.26451	0.71538		0.26901	0.71957		0.2496	0.71757
0.27345	0.71971		0.26557	0.71596		0.27046	0.72022		0.25089	0.71819
0.27494	0.72036		0.26658	0.71654		0.27182	0.72085		0.2521	0.7188
0.27638	0.72097		0.2677	0.71714		0.27301	0.72144		0.25332	0.71944
0.27775	0.72156		0.26899	0.71776		0.27413	0.72203		0.25443	0.72009
0.27896	0.72215		0.27038	0.71836		0.27524	0.72262		0.25562	0.72071
0.2801	0.72275		0.27165	0.71898		0.27636	0.72322		0.25679	0.72131
0.28139	0.72335		0.27299	0.71961		0.27747	0.72381		0.25772	0.72189
0.28279	0.72395		0.27436	0.72025		0.27874	0.72441		0.25864	0.72248
0.28418	0.72455		0.27577	0.72087		0.28013	0.72502		0.25955	0.72309
0.28537	0.72516		0.27712	0.72146		0.28157	0.72565		0.26064	0.72368
0.28659	0.72579		0.27831	0.72206		0.28296	0.72629		0.26185	0.72428
0.28798	0.72642		0.2795	0.72266		0.28436	0.7269		0.26301	0.72489
0.28937	0.72704		0.28076	0.72326		0.2857	0.72752		0.26405	0.72551
0.29074	0.72765		0.28198	0.72385		0.28694	0.72812		0.26527	0.72614
0.29208	0.72825		0.28322	0.72445		0.28828	0.72874		0.26658	0.72677
0.29332	0.72885		0.28453	0.72505		0.28952	0.72935		0.26795	0.72738
0.29459	0.72947		0.2859	0.72568		0.29079	0.72996		0.26924	0.728
0.29603	0.73009		0.28719	0.72631		0.2921	0.73056		0.27048	0.72861
0.29747	0.73068		0.28851	0.72694		0.29345	0.73115		0.27165	0.72922
0.29879	0.73128		0.2898	0.72756		0.29471	0.73176		0.27286	0.72983
0.30003	0.7319		0.29101	0.72816		0.29603	0.73239		0.2741	0.73043
0.30142	0.73253		0.29223	0.72878		0.29745	0.733		0.27522	0.73102
0.30294	0.73313		0.29362	0.72938		0.29879	0.7336		0.27633	0.73163
0.30441	0.73373		0.29512	0.73		0.30003	0.73421		0.27767	0.73225
0.306	0.73434		0.29643	0.73059		0.30137	0.73484		0.27904	0.73288
0.30752	0.73497		0.29778	0.73119		0.30286	0.73546		0.28048	0.73348
0.30907	0.73559		0.29909	0.73179		0.30438	0.73607		0.28175	0.73407
0.31064	0.7362		0.30041	0.73242		0.30585	0.73667		0.28294	0.73469
0.31226	0.7368		0.3019	0.73304		0.30729	0.73727		0.28426	0.73531
0.3137	0.7374		0.30337	0.73364		0.30881	0.73788		0.28562	0.73593
0.31504	0.73801		0.30494	0.73424		0.31046	0.73849		0.28701	0.73653
0.31638	0.73862		0.30641	0.73486		0.3121	0.7391		0.28831	0.73713
0.31788	0.73922		0.30795	0.73549		0.31367	0.73969		0.28975	0.73774
0.3194	0.73981		0.30952	0.7361		0.31527	0.74029		0.29117	0.73835
0.32094	0.7404		0.31094	0.73671		0.31679	0.74089		0.29274	0.73896
0.32241	0.74101		0.31236	0.73731		0.31833	0.74151		0.29438	0.73956
0.32395	0.74164		0.3138	0.73791		0.31995	0.74215		0.2959	0.74015
0.32562	0.74227		0.31514	0.73853		0.32165	0.74277		0.29729	0.74075
0.32719	0.74289		0.31648	0.73913		0.32314	0.74338		0.29879	0.74138
0.32871	0.74351		0.31782	0.73972		0.32476	0.74401		0.30041	0.74201
0.33028	0.74414		0.31929	0.74031		0.32646	0.74464		0.30208	0.74264
0.33195	0.74477		0.32079	0.74092		0.3279	0.74524		0.30362	0.74326
0.33373	0.74536		0.32236	0.74155		0.32912	0.74582		0.30514	0.74388
0.33532	0.74594		0.32405	0.74218		0.33048	0.7464		0.30674	0.74452
0.33671	0.74653		0.32567	0.7428		0.33198	0.747		0.30841	0.74512
0.33826	0.74714		0.32729	0.74341		0.33365	0.74761		0.30995	0.7457
0.34013	0.74775		0.32894	0.74404		0.33542	0.74823		0.31134	0.74627
0.34185	0.74836		0.33064	0.74467		0.33712	0.74884		0.31266	0.74688
0.34342	0.74898		0.33231	0.74527		0.33876	0.74947		0.31408	0.74749
0.34504	0.74961		0.33393	0.74584		0.34049	0.7501		0.31567	0.7481
0.34679	0.75025		0.3356	0.74643		0.34221	0.75075		0.3174	0.74872
0.34861	0.75089		0.33737	0.74705		0.34398	0.75135		0.31904	0.74935
0.35056	0.7515		0.33932	0.74766		0.34573	0.75196		0.32059	0.74998
0.35236	0.75209		0.34127	0.74828		0.34747	0.75254		0.32228	0.75062
0.354	0.75267		0.34324	0.74889		0.34919	0.75313		0.32403	0.75124
0.35575	0.75327		0.34519	0.74952		0.35104	0.75373		0.3256	0.75184
0.35763	0.75387		0.34702	0.75016		0.35294	0.75435		0.32722	0.75242
0.35947	0.75449		0.34879	0.75079		0.35484	0.75495		0.32886	0.75301
0.36155	0.75508		0.35064	0.75141		0.35669	0.75555		0.33046	0.75361
0.36352	0.75568		0.35236	0.752		0.35859	0.75618		0.33208	0.75423
0.36545	0.75632		0.35403	0.75258		0.36051	0.75684		0.33385	0.75483
0.3675	0.75697		0.35567	0.75317		0.36264	0.75747		0.33547	0.75543
0.36972	0.7576		0.35732	0.75377		0.36476	0.75807		0.33722	0.75604
0.3717	0.7582		0.35907	0.75439		0.36686	0.75867		0.33912	0.7567
0.37335	0.7588		0.36086	0.75498		0.36884	0.75928		0.34122	0.75734
0.37504	0.75941		0.36259	0.75557		0.37074	0.75988		0.34309	0.75794
0.37709	0.76001		0.36446	0.7562		0.37266	0.76049		0.34471	0.75854
0.37914	0.76061		0.36656	0.75686		0.37464	0.76108		0.34633	0.75915
0.38109	0.7612		0.36879	0.7575		0.37651	0.76166		0.34808	0.75975
0.38292	0.76179		0.37086	0.75811		0.37826	0.76227		0.34995	0.76036
0.38476	0.7624		0.37261	0.75871		0.38018	0.7629		0.3518	0.76095
0.38676	0.76304		0.37441	0.75932		0.38228	0.76353		0.35357	0.76154
0.38904	0.76366		0.37646	0.75992		0.38436	0.76415		0.3554	0.76213
0.39142	0.76427		0.37849	0.76052		0.38646	0.76476		0.35745	0.76277
0.3936	0.76488		0.38054	0.76111		0.38841	0.76538		0.35957	0.7634
0.39573	0.7655		0.38249	0.7617		0.39046	0.76599		0.36155	0.76402
0.39803	0.76613		0.38444	0.7623		0.39266	0.76662		0.36347	0.76463
0.40031	0.76675		0.38651	0.76294		0.39486	0.7672		0.36537	0.76524
0.40264	0.76733		0.38874	0.76357		0.39704	0.76778		0.36727	0.76587
0.40484	0.7679		0.39081	0.76418		0.39909	0.76837		0.36937	0.76648
0.40676	0.7685		0.39286	0.76479		0.4013	0.769		0.37142	0.76708
0.40894	0.76912		0.39494	0.76541		0.4038	0.76961		0.37332	0.76765
0.4115	0.76974		0.39704	0.76603		0.40626	0.7702		0.37519	0.76823
0.41375	0.77033		0.39925	0.76665		0.40859	0.7708		0.37737	0.76886
0.41588	0.77094		0.4015	0.76724		0.41099	0.77144		0.37988	0.76948
0.41818	0.77157		0.4034	0.76782		0.4136	0.77207		0.38221	0.77008
0.42069	0.77221		0.40504	0.76842		0.41608	0.7727		0.38441	0.77068
0.42312	0.77284		0.40709	0.76905		0.41836	0.77331		0.38641	0.77131
0.4255	0.77344		0.40955	0.76965		0.42056	0.77392		0.38861	0.77194
0.4278	0.77404		0.41183	0.77024		0.42274	0.77452		0.39089	0.77257
0.43008	0.77465		0.41398	0.77084		0.42489	0.77513		0.3933	0.77318
0.43256	0.77527		0.41628	0.77147		0.42732	0.77574		0.3957	0.77378
0.43517	0.77587		0.41897	0.7721		0.42978	0.77634		0.39788	0.77437
0.4374	0.77646		0.4217	0.77273		0.43201	0.77693		0.40013	0.77499
0.43947	0.77705		0.42439	0.77334		0.43416	0.77754		0.40251	0.7756
0.44183	0.77768		0.42676	0.77395		0.43646	0.77816		0.40489	0.77622
0.44436	0.7783		0.42902	0.77456		0.43889	0.77879		0.40714	0.7768
0.44699	0.77893		0.43125	0.77517		0.44135	0.7794		0.40932	0.77742
0.44965	0.77955		0.43368	0.77578		0.44363	0.78001		0.4116	0.77804
0.45218	0.78014		0.43616	0.77636		0.44603	0.78063		0.4138	0.77866
0.45471	0.78078		0.43861	0.77696		0.44854	0.78127		0.41603	0.77927
0.45755	0.7814		0.44097	0.77757		0.45117	0.78186		0.41839	0.77989
0.46044	0.78198		0.44345	0.7782		0.45373	0.78243		0.42071	0.7805
0.46294	0.78254		0.44616	0.77884		0.45618	0.783		0.42312	0.78113
0.4652	0.78312		0.44889	0.77945		0.45856	0.78361		0.4256	0.78172
0.4677	0.78373		0.45142	0.78005		0.46117	0.78422		0.4278	0.78229
0.47069	0.78434		0.4539	0.78067		0.46418	0.78484		0.4298	0.78285
0.47375	0.78497		0.45654	0.7813		0.46722	0.78546		0.43183	0.78346
0.47677	0.7856		0.4592	0.7819		0.47006	0.78609		0.43426	0.78408
0.4798	0.78624		0.46142	0.78246		0.47299	0.78674		0.43669	0.7847
0.48264	0.78689		0.4635	0.78303		0.47608	0.78739		0.43922	0.78533
0.48555	0.78752		0.46573	0.78364		0.47894	0.78801		0.44201	0.78598
0.48856	0.78814		0.46823	0.78424		0.48168	0.7886		0.44494	0.78662
0.49112	0.78872		0.47092	0.78486		0.48426	0.78918		0.44768	0.78726
0.49368	0.78929		0.47388	0.78549		0.48677	0.78976		0.45041	0.78789
0.49644	0.78989		0.47704	0.78613		0.48937	0.79036		0.45312	0.78848
0.49932	0.79049		0.48008	0.78678		0.49229	0.79097		0.45553	0.78905
0.50216	0.7911		0.48315	0.78743		0.49532	0.79157		0.45783	0.78965
0.50507	0.7917		0.48623	0.78805		0.49821	0.7922		0.46041	0.79024
0.50811	0.79232		0.48915	0.78864		0.5011	0.79282		0.46315	0.79085
0.5112	0.79295		0.4918	0.78922		0.50429	0.79346		0.46583	0.79145
0.51426	0.7936		0.49444	0.78981		0.5075	0.79409		0.46849	0.79206
0.51732	0.79423		0.4972	0.79041		0.51054	0.7947		0.47135	0.79268
0.52046	0.79483		0.50011	0.79102		0.51358	0.7953		0.47444	0.79332
0.5237	0.79542		0.50332	0.79161		0.51672	0.7959		0.47783	0.79396
0.52702	0.79602		0.50636	0.79223		0.51993	0.7965		0.4812	0.79457
0.53039	0.79661		0.50945	0.79286		0.5231	0.7971		0.48413	0.79517
0.5336	0.79721		0.51256	0.79349		0.52621	0.79768		0.48692	0.79576
0.53682	0.79781		0.51565	0.79412		0.52938	0.79829		0.48983	0.79636
0.53993	0.79842		0.51861	0.79474		0.53297	0.79889		0.49287	0.79696
0.54317	0.79903		0.52145	0.79533		0.53674	0.79952		0.49588	0.79755
0.54654	0.79966		0.52429	0.79593		0.54044	0.80016		0.49899	0.79816
0.54998	0.80029		0.5272	0.79652		0.54416	0.80078		0.50211	0.79877
0.55327	0.80091		0.53016	0.79711		0.5474	0.80139		0.50517	0.79941
0.55672	0.80152		0.53302	0.79771		0.55054	0.80201		0.50846	0.80004
0.56024	0.80214		0.53606	0.79832		0.55401	0.80262		0.5116	0.80067
0.56365	0.80275		0.5395	0.79893		0.5575	0.80323		0.51502	0.80127
0.56722	0.80335		0.54317	0.79956		0.56087	0.80382		0.51854	0.80189
0.57064	0.80393		0.54712	0.80019		0.56406	0.80442		0.5218	0.8025
0.57414	0.80453		0.55102	0.80081		0.56725	0.80502		0.52505	0.80311
0.57798	0.80513		0.55464	0.80142		0.57049	0.80565		0.52831	0.8037
0.58196	0.80576		0.55811	0.80204		0.57416	0.80625		0.53153	0.80429
0.58596	0.80637		0.56181	0.80266		0.57798	0.80685		0.53494	0.80489
0.58965	0.80697		0.5653	0.80327		0.58168	0.80745		0.53841	0.80552
0.59322	0.80758		0.56884	0.80386		0.58538	0.80808		0.54203	0.80613
0.59705	0.8082		0.57236	0.80445		0.58943	0.8087		0.54558	0.80673
0.60112	0.80883		0.57598	0.80506		0.59365	0.80933		0.5491	0.80733
0.60535	0.80944		0.57993	0.80569		0.59791	0.80993		0.55269	0.80796
0.60976	0.81006		0.58409	0.80629		0.60196	0.81053		0.55656	0.80858
0.61406	0.81067		0.58798	0.80689		0.60576	0.81114		0.56051	0.8092
0.61851	0.8113		0.59183	0.80749		0.6095	0.81176		0.56429	0.80981
0.62292	0.81191		0.59581	0.80812		0.61355	0.81236		0.56783	0.81041
0.62722	0.81251		0.60039	0.80874		0.6176	0.81296		0.57135	0.81101
0.6312	0.81309		0.60484	0.80935		0.62155	0.81355		0.57477	0.81163
0.63512	0.81368		0.6089	0.80997		0.62538	0.81416		0.57841	0.81223
0.63907	0.81429		0.61279	0.81058		0.62945	0.81478		0.58206	0.81283
0.64279	0.81491		0.61646	0.81119		0.63363	0.81542		0.58568	0.81341
0.64674	0.81555		0.62009	0.81179		0.63791	0.81604		0.58935	0.81402
0.65112	0.81616		0.62388	0.8124		0.64193	0.81665		0.59333	0.81464
0.6551	0.81678		0.62773	0.81299		0.64586	0.81727		0.59733	0.81527
0.65897	0.81739		0.63165	0.81358		0.65001	0.81789		0.60132	0.8159
0.66312	0.81801		0.63555	0.81419		0.65454	0.81847		0.6055	0.81651
0.66773	0.8186		0.6396	0.81481		0.65882	0.81905		0.60986	0.81713
0.67229	0.81917		0.64399	0.81544		0.66312	0.81964		0.61426	0.81776
0.67672	0.81977		0.64882	0.81607		0.66766	0.82025		0.61877	0.81836
0.68138	0.82039		0.6535	0.81668		0.67244	0.82087		0.62305	0.81895
0.68639	0.821		0.65801	0.81731		0.67728	0.82149		0.62715	0.81952
0.69145	0.82163		0.66241	0.81793		0.68229	0.82212		0.6313	0.82013
0.69642	0.82225		0.667	0.81853		0.68718	0.82273		0.63596	0.82075
0.70153	0.82287		0.67115	0.8191		0.69196	0.82336		0.64072	0.82137
0.70662	0.82351		0.67512	0.81968		0.69705	0.82399		0.6452	0.82199
0.71181	0.82414		0.67922	0.82029		0.70214	0.82461		0.64955	0.82261
0.71695	0.82474		0.68386	0.82091		0.70697	0.8252		0.65406	0.82323
0.72186	0.82533		0.68859	0.82152		0.71186	0.82579		0.65877	0.82386
0.72685	0.82593		0.69318	0.82214		0.71672	0.82639		0.6635	0.82448
0.73173	0.82653		0.69763	0.82277		0.72158	0.82699		0.66816	0.82508
0.73672	0.82715		0.70257	0.8234		0.72662	0.82761		0.67264	0.82568
0.74178	0.82776		0.70789	0.82403		0.73178	0.8282		0.67692	0.82628
0.74692	0.82835		0.71317	0.82464		0.73647	0.8288		0.68123	0.82688
0.75153	0.82895		0.71816	0.82524		0.74108	0.82944		0.68588	0.82749
0.75599	0.82958		0.72287	0.82583		0.74657	0.83009		0.69082	0.82809
0.76135	0.83023		0.72766	0.82643		0.75262	0.83073		0.69558	0.82869
0.7674	0.83085		0.7327	0.82704		0.75854	0.83133		0.70019	0.8293
0.77308	0.83145		0.73794	0.82765		0.76371	0.83193		0.70533	0.82996
0.77824	0.83204		0.74328	0.82825		0.76854	0.83253		0.71092	0.83059
0.78338	0.83266		0.74837	0.82885		0.77361	0.83313		0.71652	0.8312
0.78885	0.83326		0.75363	0.82949		0.77854	0.83373		0.72171	0.83179
0.79439	0.83386		0.75948	0.83014		0.78353	0.83432		0.72662	0.83241
0.80015	0.83445		0.76558	0.83078		0.78882	0.83491		0.73211	0.83301
0.80577	0.83504		0.77115	0.83138		0.79442	0.83552		0.73756	0.83361
0.81152	0.83565		0.77634	0.83197		0.8003	0.83616		0.74254	0.8342
0.8178	0.83629		0.78163	0.83257		0.80668	0.8368		0.7474	0.83479
0.82462	0.83693		0.78715	0.83316		0.81289	0.83742		0.75229	0.83539
0.83123	0.83755		0.79272	0.83376		0.81902	0.83804		0.75766	0.83602
0.83761	0.83817		0.79825	0.83434		0.8251	0.83865		0.7634	0.83666
0.84415	0.83878		0.80364	0.83494		0.83102	0.83926		0.76958	0.83728
0.8504	0.8394		0.80939	0.83555		0.83695	0.83987		0.77563	0.8379
0.85651	0.84001		0.81562	0.8362		0.84298	0.84046		0.78138	0.83852
0.86272	0.84059		0.82231	0.83684		0.84876	0.84103		0.78725	0.83913
0.86854	0.84116		0.8288	0.83746		0.85438	0.84163		0.79303	0.83976
0.87422	0.84176		0.83483	0.83808		0.86031	0.84225		0.79873	0.84034
0.88042	0.84239		0.84045	0.83869		0.86677	0.84286		0.80415	0.84091
0.88734	0.843		0.84617	0.8393		0.87318	0.84345		0.80937	0.84149
0.8938	0.84358		0.85246	0.83991		0.87939	0.84405		0.81484	0.84212
0.89983	0.8442		0.85886	0.8405		0.88582	0.84468		0.82069	0.84274
0.90626	0.84484		0.86482	0.84107		0.89294	0.84532		0.82667	0.84333
0.913	0.84546		0.87049	0.84166		0.90003	0.84595		0.83216	0.84393
0.91956	0.84608		0.8764	0.84229		0.90685	0.84656		0.83769	0.84456
0.92615	0.84669		0.88319	0.84289		0.91358	0.84717		0.84425	0.84519
0.93268	0.84729		0.88997	0.84349		0.92025	0.84778		0.85121	0.84582
0.93958	0.8479		0.89628	0.8441		0.92693	0.84841		0.85752	0.84644
0.9471	0.84853		0.90251	0.84474		0.9339	0.84902		0.86373	0.84705
0.95475	0.84913		0.90948	0.84537		0.94089	0.84961		0.87004	0.84764
0.96184	0.84972		0.91682	0.84599		0.94773	0.8502		0.87652	0.84825
0.96866	0.85031		0.92405	0.8466		0.95439	0.8508		0.88331	0.84887
0.97567	0.85093		0.93099	0.84721		0.96154	0.85143		0.89015	0.84946
0.9834	0.85156		0.9376	0.84782		0.96921	0.85206		0.89641	0.85005
0.99151	0.8522		0.94396	0.84845		0.97717	0.85267		0.90266	0.85066
0.99979	0.85282		0.9508	0.84906		0.98497	0.85328		0.90968	0.85128
1.00785	0.85344		0.95769	0.84965		0.99275	0.8539		0.91733	0.85193
1.01544	0.85407		0.96402	0.85023		1.00073	0.85453		0.92519	0.85256
1.02287	0.85468		0.97025	0.85084		1.00891	0.85511		0.93286	0.85316
1.03026	0.85524		0.97686	0.85146		1.01633	0.85567		0.93983	0.85377
1.0371	0.8558		0.98406	0.85209		1.0233	0.85625		0.94669	0.8544
1.04369	0.85638		0.99151	0.85269		1.03052	0.85686		0.95419	0.85499
1.05089	0.857		0.99865	0.85331		1.03832	0.85749		0.96169	0.85555
1.05881	0.85762		1.00549	0.85394		1.0465	0.85812		0.96866	0.85612
1.06715	0.85824		1.01258	0.85456		1.05491	0.85874		0.9758	0.85674
1.07546	0.85887		1.02046	0.85514		1.06325	0.85938		0.9835	0.85735
1.08397	0.8595		1.02816	0.8557		1.07158	0.86001		0.99153	0.85798
1.09286	0.86014		1.03533	0.85628		1.08025	0.86066		0.99938	0.85862
1.10216	0.86078		1.04293	0.85689		1.08919	0.86127		1.00741	0.85925
1.11171	0.86139		1.05149	0.85751		1.09762	0.86186		1.01603	0.85989
1.12037	0.86197		1.06028	0.85814		1.1051	0.86243		1.02482	0.86053
1.12871	0.86255		1.0691	0.85877		1.11232	0.86302		1.03351	0.86116
1.1376	0.86314		1.07809	0.85941		1.12002	0.86362		1.04217	0.86174
1.14727	0.86375		1.08729	0.86005		1.12822	0.86422		1.0503	0.86231
1.15698	0.86436		1.09643	0.86069		1.13691	0.86482		1.0576	0.86289
1.16675	0.86497		1.10565	0.86132		1.14548	0.86544		1.06515	0.86349
1.1762	0.86559		1.11434	0.8619		1.155	0.86606		1.07358	0.86409
1.18583	0.86621		1.1225	0.86247		1.16511	0.86671		1.08242	0.86469
1.19599	0.86686		1.13023	0.86306		1.17534	0.86735		1.09101	0.86531
1.2065	0.86749		1.13846	0.86366		1.18512	0.86796		1.09957	0.86594
1.21666	0.86809		1.14748	0.86425		1.19419	0.86856		1.10829	0.86658
1.22608	0.86868		1.15726	0.86486		1.20308	0.86916		1.11741	0.86722
1.23586	0.86927		1.16708	0.86547		1.21266	0.86975		1.12691	0.86783
1.24633	0.86987		1.17717	0.8661		1.22256	0.87035		1.1362	0.86842
1.25663	0.87046		1.18743	0.86675		1.23264	0.87094		1.14507	0.86902
1.26705	0.87106		1.19779	0.86739		1.2427	0.87155		1.15432	0.86961
1.2769	0.87168		1.20802	0.868		1.25301	0.87216		1.16389	0.87021
1.28632	0.87229		1.21737	0.86859		1.2633	0.87278		1.17347	0.8708
1.29651	0.87292		1.22624	0.86919		1.27368	0.87341		1.18274	0.87142
1.30748	0.87356		1.2353	0.86977		1.28453	0.87404		1.19221	0.87203
1.31829	0.87418		1.24485	0.87036		1.2958	0.87466		1.20192	0.87266
1.32858	0.8748		1.25486	0.87097		1.3074	0.87527		1.21175	0.87328
1.3396	0.87541		1.2653	0.87158		1.31855	0.87589		1.22213	0.8739
1.35117	0.87603		1.27586	0.8722		1.32936	0.87649		1.23267	0.87452
1.36288	0.87662		1.2864	0.87283		1.34	0.87708		1.24293	0.87514
1.37476	0.8772		1.29717	0.87345		1.35044	0.87767		1.25339	0.87575
1.38608	0.87779		1.30816	0.87407		1.36116	0.87829		1.26393	0.87636
1.39736	0.87842		1.31931	0.87469		1.37253	0.87891		1.27465	0.87695
1.40951	0.87905		1.33071	0.87531		1.38446	0.87952		1.28539	0.87754
1.42236	0.87965		1.3418	0.87592		1.39606	0.88012		1.29636	0.87815
1.43431	0.88025		1.35221	0.87653		1.40701	0.88073		1.3073	0.87878
1.44546	0.88087		1.36252	0.87711		1.41813	0.88135		1.31878	0.87941
1.45686	0.88149		1.37281	0.87771		1.43074	0.88196		1.33012	0.88
1.46856	0.88211		1.3838	0.87832		1.44399	0.88258		1.34076	0.8806
1.48057	0.88272		1.39543	0.87895		1.45699	0.88319		1.3515	0.88122
1.49268	0.88332		1.40777	0.87957		1.46955	0.88379		1.36306	0.88185
1.50421	0.88392		1.41962	0.88016		1.48181	0.8844		1.37489	0.88246
1.51601	0.88453		1.43115	0.88077		1.4939	0.88501		1.38682	0.88306
1.52835	0.88514		1.44316	0.88139		1.50671	0.88561		1.39867	0.88366
1.5414	0.88574		1.45572	0.88201		1.52027	0.8862		1.41035	0.88425
1.55426	0.88633		1.46856	0.88262		1.53357	0.88679		1.42205	0.88486
1.56716	0.88691		1.48151	0.88323		1.54651	0.8874		1.43431	0.88546
1.58036	0.88753		1.4944	0.88383		1.56001	0.88803		1.44655	0.88607
1.59414	0.88816		1.50697	0.88444		1.57443	0.88867		1.45884	0.88665
1.60906	0.88879		1.51938	0.88505		1.58882	0.88928		1.47105	0.88726
1.62474	0.88941		1.5319	0.88565		1.60277	0.8899		1.48386	0.88789
1.63994	0.89004		1.54433	0.88623		1.61648	0.89053		1.49747	0.88853
1.65471	0.89067		1.5571	0.88682		1.63026	0.89116		1.51092	0.88916
1.66965	0.89129		1.57027	0.88744		1.64475	0.89174		1.52381	0.88977
1.68447	0.89187		1.58403	0.88806		1.65886	0.89232		1.53663	0.8904
1.69787	0.89245		1.59862	0.88869		1.67229	0.89291		1.55031	0.89103
1.71112	0.89304		1.61405	0.88931		1.68625	0.89352		1.56397	0.89163
1.72576	0.89365		1.62937	0.88993		1.70112	0.89413		1.57671	0.8922
1.74119	0.89426		1.64422	0.89057		1.71639	0.89475		1.58955	0.89278
1.75634	0.89489		1.65949	0.8912		1.73179	0.89537		1.60305	0.89339
1.77184	0.89551		1.67528	0.89179		1.74725	0.89599		1.61782	0.89401
1.78765	0.89613		1.68979	0.89236		1.76262	0.89664		1.63287	0.89462
1.80384	0.89677		1.70352	0.89295		1.77823	0.89727		1.64706	0.89524
1.82101	0.89739		1.71791	0.89355		1.79467	0.89788		1.66137	0.89587
1.83858	0.898		1.73369	0.89417		1.8104	0.89847		1.67657	0.8965
1.85543	0.89858		1.74948	0.89478		1.82494	0.89905		1.69207	0.89713
1.871	0.89918		1.76498	0.89541		1.83916	0.89965		1.70709	0.89775
1.88639	0.89979		1.78069	0.89604		1.85452	0.90026		1.72196	0.89834
1.90269	0.90041		1.79652	0.89667		1.87113	0.90088		1.7364	0.89891
1.91894	0.90102		1.8122	0.89731		1.88855	0.90147		1.75051	0.89952
1.93517	0.90161		1.82755	0.89792		1.90535	0.90206		1.76511	0.90012
1.95056	0.9022		1.84218	0.89851		1.92199	0.90267		1.77982	0.90075
1.96615	0.90282		1.85589	0.89909		1.93963	0.90332		1.79472	0.90134
1.98342	0.90346		1.8691	0.89969		1.95799	0.90396		1.81005	0.90193
2.00271	0.90409		1.8836	0.9003		1.97599	0.90457		1.82491	0.90255
2.02157	0.9047		1.89894	0.90091		1.99429	0.90518		1.84027	0.9032
2.03917	0.9053		1.91547	0.90151		2.0128	0.90579		1.85777	0.90384
2.05693	0.90591		1.93154	0.9021		2.03126	0.9064		1.87592	0.90445
2.07536	0.90652		1.94749	0.90273		2.04957	0.907		1.89339	0.90505
2.0929	0.90712		1.96466	0.90338		2.06845	0.9076		1.91017	0.90565
2.11061	0.90772		1.9838	0.904		2.08719	0.9082		1.92756	0.90625
2.12901	0.90831		2.00276	0.90462		2.10526	0.9088		1.94572	0.90686
2.14769	0.90893		2.02025	0.90522		2.12317	0.90942		1.96422	0.90746
2.16652	0.90957		2.0376	0.90583		2.14297	0.91004		1.9824	0.90806
2.18665	0.91019		2.05544	0.90643		2.16371	0.91066		2.00025	0.90867
2.20688	0.9108		2.073	0.90703		2.18396	0.91127		2.01825	0.90929
2.22662	0.91141		2.09084	0.90763		2.20457	0.9119		2.03765	0.90991
2.24632	0.91203		2.10858	0.90822		2.22579	0.91252		2.05746	0.91053
2.26695	0.91265		2.12576	0.90882		2.24622	0.91313		2.07739	0.91114
2.28807	0.91327		2.1434	0.90945		2.26693	0.91372		2.09774	0.91177
2.30967	0.91385		2.163	0.91007		2.28688	0.91429		2.11889	0.9124
2.33104	0.91442		2.18353	0.91069		2.30621	0.91489		2.14069	0.91302
2.35185	0.91502		2.20398	0.9113		2.32672	0.91551		2.16239	0.9136
2.37329	0.91565		2.22457	0.91193		2.34916	0.91612		2.18292	0.91418
2.3969	0.91624		2.24594	0.91255		2.3718	0.91672		2.20269	0.91478
2.41992	0.91683		2.26754	0.91316		2.39344	0.91732		2.22315	0.91539
2.44182	0.91744		2.28944	0.91374		2.41451	0.91795		2.245	0.91601
2.46464	0.91808		2.3104	0.91432		2.4369	0.91858		2.26652	0.9166
2.48979	0.91872		2.33134	0.91493		2.45994	0.91921		2.28601	0.9172
2.51494	0.91935		2.35352	0.91556		2.4823	0.91982		2.30515	0.91783
2.53971	0.91996		2.37707	0.91617		2.50423	0.92042		2.32675	0.91845
2.56458	0.92056		2.39989	0.91676		2.52692	0.92102		2.3501	0.91907
2.58938	0.92118		2.42235	0.91737		2.55014	0.92165		2.3736	0.91968
2.61489	0.9218		2.44573	0.918		2.57539	0.92227		2.39695	0.92029
2.6423	0.92241		2.47055	0.91863		2.6011	0.92286		2.42035	0.92089
2.66836	0.923		2.4959	0.91925		2.6258	0.92346		2.44383	0.92152
2.6926	0.92357		2.52171	0.91987		2.65021	0.92406		2.46834	0.92213
2.71767	0.92418		2.54704	0.92047		2.67605	0.92468		2.49301	0.92274
2.74452	0.9248		2.57273	0.92108		2.70313	0.92531		2.51684	0.92333
2.77232	0.92543		2.59849	0.9217		2.73069	0.92593		2.54037	0.92394
2.80066	0.92604		2.6246	0.92231		2.75767	0.92654		2.56496	0.92456
2.82858	0.92666		2.65011	0.9229		2.78404	0.92716		2.59039	0.92518
2.85597	0.92728		2.67392	0.92349		2.8116	0.92779		2.61618	0.9258
2.88401	0.92791		2.6975	0.92409		2.84082	0.92837		2.64128	0.92641
2.913	0.92849		2.72346	0.9247		2.86861	0.92894		2.66635	0.92702
2.9397	0.92905		2.75008	0.92533		2.89427	0.92952		2.69171	0.92765
2.96495	0.92963		2.77777	0.92596		2.92036	0.93013		2.71785	0.92825
2.9918	0.93024		2.80526	0.92656		2.94868	0.93075		2.74343	0.92881
3.02175	0.93086		2.83239	0.92719		2.97749	0.93136		2.768	0.92938
3.05147	0.93149		2.85972	0.92782		3.00612	0.93198		2.79303	0.92998
3.0802	0.93213		2.88805	0.9284		3.03581	0.93262		2.8196	0.9306
3.10895	0.93277		2.9151	0.92897		3.06698	0.93327		2.84711	0.93122
3.14	0.93341		2.94043	0.92955		3.09921	0.93391		2.87513	0.93184
3.17233	0.93405		2.96657	0.93015		3.13187	0.93453		2.90437	0.93249
3.20444	0.93467		2.99546	0.93078		3.16322	0.93513		2.9347	0.93313
3.23471	0.93525		3.02495	0.9314		3.1935	0.93571		2.96635	0.93377
3.26352	0.93583		3.05525	0.93203		3.22273	0.93629		2.99969	0.9344
3.29222	0.93641		3.08655	0.93267		3.25187	0.93688		3.0333	0.935
3.32205	0.937		3.11842	0.93331		3.28197	0.93748		3.06563	0.93557
3.35306	0.9376		3.15096	0.93395		3.31367	0.93807		3.09599	0.93615
3.38633	0.9382		3.18413	0.93457		3.34623	0.93867		3.12583	0.93674
3.41983	0.9388		3.21619	0.93516		3.38001	0.9393		3.15624	0.93735
3.45412	0.93944		3.24499	0.93574		3.41552	0.93996		3.18852	0.93794
3.49059	0.9401		3.272	0.93631		3.45331	0.94061		3.22139	0.93855
3.52879	0.94074		3.30045	0.93691		3.49095	0.94122		3.25377	0.93917
3.56643	0.94134		3.33072	0.93751		3.52653	0.94182		3.2872	0.93983
3.60224	0.94194		3.36296	0.93811		3.56087	0.94242		3.32293	0.94048
3.63813	0.94253		3.39547	0.93871		3.59597	0.943		3.36014	0.9411
3.67538	0.94312		3.42905	0.93935		3.63082	0.94358		3.39562	0.94168
3.71254	0.94371		3.46549	0.94		3.66571	0.94418		3.42824	0.94228
3.75036	0.94431		3.50493	0.94064		3.70191	0.94479		3.46102	0.94287
3.78942	0.94493		3.54511	0.94125		3.7396	0.94541		3.49468	0.94346
3.82878	0.94556		3.58325	0.94185		3.77797	0.94606		3.52925	0.94406
3.86781	0.94619		3.61942	0.94245		3.81619	0.94669		3.56445	0.94467
3.9072	0.94682		3.6562	0.94304		3.85502	0.94731		3.601	0.94529
3.94591	0.94744		3.69376	0.94363		3.89353	0.94792		3.63861	0.94592
3.98484	0.94804		3.7317	0.94423		3.93152	0.94852		3.67746	0.94655
4.024	0.94864		3.76949	0.94484		3.97045	0.94913		3.7163	0.94717
4.06387	0.94924		3.80845	0.94546		4.00921	0.94974		3.75452	0.94778
4.10494	0.94985		3.84858	0.94609		4.04852	0.95034		3.79193	0.94839
4.1477	0.95045		3.89007	0.94672		4.0874	0.95093		3.83038	0.94899
4.191	0.95105		3.93223	0.94733		4.12702	0.95154		3.87022	0.9496
4.23476	0.95167		3.9739	0.94793		4.16783	0.95216		3.91154	0.9502
4.27849	0.9523		4.0153	0.94853		4.21098	0.95277		3.95284	0.9508
4.32384	0.9529		4.05763	0.94915		4.25575	0.95336		3.99357	0.95141
4.36871	0.95349		4.10088	0.94977		4.29935	0.95397		4.03387	0.95204
4.41265	0.95411		4.14425	0.95038		4.34389	0.9546		4.0771	0.95265
4.45706	0.95474		4.18605	0.95099		4.39046	0.95522		4.12184	0.95325
4.50282	0.95536		4.22684	0.9516		4.43818	0.95582		4.16527	0.95386
4.54929	0.95598		4.26788	0.95222		4.48706	0.95642		4.20839	0.95448
4.59452	0.95658		4.3094	0.95282		4.53622	0.95702		4.25278	0.95511
4.63858	0.95718		4.35001	0.95341		4.58652	0.95764		4.29699	0.95571
4.68221	0.95778		4.39069	0.95401		4.63705	0.95826		4.34024	0.95631
4.72644	0.95838		4.4332	0.95464		4.68822	0.95887		4.38402	0.95691
4.77253	0.95898		4.47835	0.95526		4.73819	0.95947		4.4283	0.95751
4.81883	0.95957		4.52485	0.95587		4.78515	0.96006		4.47285	0.95811
4.8655	0.96018		4.57051	0.95647		4.8307	0.96067		4.51871	0.95871
4.91232	0.9608		4.61442	0.95708		4.87882	0.96129		4.56513	0.95931
4.961	0.96143		4.65792	0.95768		4.93004	0.96193		4.612	0.9599
5.01199	0.96206		4.70139	0.9583		4.98293	0.96255		4.65934	0.96051
5.06412	0.96268		4.74604	0.95889		5.0357	0.96316		4.7087	0.96115
5.11531	0.96328		4.79131	0.95948		5.08765	0.96379		4.76093	0.96179
5.16671	0.9639		4.83773	0.96007		5.13947	0.96442		4.81461	0.96242
5.21989	0.96453		4.88491	0.96069		5.19278	0.96501		4.86588	0.96303
5.27565	0.96511		4.93469	0.96132		5.24398	0.96558		4.91575	0.96365
5.32967	0.96567		4.98722	0.96196		5.29283	0.96617		4.96679	0.96428
5.38249	0.96627		5.0409	0.96258		5.34152	0.96677		5.02141	0.96488
5.4376	0.96689		5.09267	0.96319		5.3929	0.96738		5.07628	0.96544
5.49643	0.96751		5.14346	0.96381		5.44651	0.96798		5.12701	0.96602
5.55564	0.96813		5.19561	0.96444		5.50261	0.96859		5.17641	0.96664
5.61477	0.96876		5.24879	0.96502		5.56126	0.96922		5.2285	0.96725
5.67479	0.96939		5.29964	0.9656		5.62196	0.96986		5.28247	0.96787
5.73443	0.97003		5.34844	0.96618		5.68378	0.97051		5.33689	0.96849
5.79334	0.97067		5.39802	0.9668		5.74621	0.97113		5.39166	0.96911
5.8526	0.97128		5.45163	0.9674		5.80823	0.97174		5.44862	0.96974
5.91008	0.97186		5.50725	0.96802		5.86823	0.97232		5.50864	0.97038
5.96542	0.97243		5.56314	0.96864		5.92741	0.97292		5.57137	0.97101
6.02171	0.97302		5.62042	0.96927		5.98786	0.97353		5.63433	0.97161
6.08143	0.97364		5.68016	0.96991		6.05014	0.97415		5.69587	0.97219
6.14578	0.97427		5.74292	0.97056		6.11373	0.97475		5.75574	0.97279
6.21439	0.97486		5.80829	0.97118		6.17505	0.97533		5.81718	0.97339
6.28148	0.97546		5.87157	0.97178		6.23555	0.97595		5.88026	0.97403
6.34599	0.97609		5.93248	0.97236		6.29927	0.9766		5.94604	0.97464
6.41206	0.97674		5.99106	0.97296		6.36823	0.97722		6.01209	0.97523
6.48138	0.97737		6.05166	0.97357		6.43806	0.97784		6.07482	0.97583
6.54984	0.97798		6.11467	0.97418		6.5051	0.97844		6.13704	0.97647
6.61647	0.97858		6.18062	0.97478		6.57049	0.97905		6.20337	0.9771
6.68414	0.97917		6.24725	0.97537		6.63702	0.97965		6.27218	0.97771
6.75407	0.97977		6.31419	0.97599		6.7035	0.98025		6.33993	0.97831
6.82499	0.98037		6.385	0.97664		6.77036	0.98085		6.40735	0.9789
6.89843	0.98097		6.46099	0.97726		6.83705	0.98144		6.4751	0.97949
6.97305	0.98156		6.53545	0.97787		6.90411	0.98204		6.54333	0.9801
7.04685	0.98218		6.60644	0.97847		6.9734	0.98267		6.61293	0.98071
7.11959	0.9828		6.67578	0.97908		7.04715	0.9833		6.68293	0.98133
7.19466	0.98343		6.74538	0.97968		7.12377	0.98393		6.75123	0.98193
7.27074	0.98405		6.81516	0.9803		7.20125	0.98454		6.81865	0.98256
7.34493	0.98467		6.88488	0.9809		7.27667	0.98516		6.88663	0.98319
7.41703	0.9853		6.95336	0.9815		7.35331	0.98579		6.95417	0.9838
7.48967	0.98592		7.02146	0.98209		7.43173	0.9864		7.0226	0.98441
7.56249	0.98653		7.09048	0.98271		7.51055	0.987		7.09342	0.98502
7.63464	0.9871		7.16259	0.98333		7.5865	0.98756		7.1674	0.98564
7.70363	0.98767		7.2371	0.98395		7.65853	0.98815		7.24434	0.98626
7.7711	0.98827		7.31174	0.98456		7.73039	0.98877		7.32322	0.98686
7.84011	0.98889		7.38643	0.98519		7.80725	0.98938		7.3998	0.98744
7.91268	0.98949		7.46233	0.98582		7.88519	0.98997		7.47257	0.98801
7.98564	0.99009		7.53771	0.98644		7.96109	0.99058		7.5448	0.98863
8.05838	0.99069		7.61184	0.98702		8.03822	0.99121		7.62235	0.98924
8.13024	0.99102		7.68199	0.9876		8.11873	0.99156		7.70219	0.98984
8.18367	0.99105		7.74934	0.98819		8.17966	0.9916		7.7806	0.99045
8.19099	0.99101		7.81754	0.9888		8.19221	0.99155		7.86092	0.99106
8.17607	0.99084		7.8899	0.98941		8.17954	0.99139		7.94468	0.9914
8.16467	0.99031		7.96287	0.99		8.1687	0.99089		8.00807	0.99143
8.15279	0.98971		8.0352	0.99061		8.15671	0.99025		8.02099	0.99138
8.08635	0.98897		8.10977	0.99123		8.08909	0.98948		8.00898	0.99124
7.95499	0.98807		8.18752	0.99159		7.95169	0.98859		7.99923	0.99081
7.79631	0.98716		8.24751	0.99163		7.78939	0.98771		7.99147	0.99017
7.6275	0.98632		8.26028	0.99158		7.61899	0.98687		7.93806	0.98946
7.46829	0.9856		8.24719	0.99144		7.4562	0.98612		7.80685	0.98856
7.33018	0.98493		8.23609	0.991		7.31014	0.98546		7.64597	0.98764
7.20976	0.98429		8.22618	0.99036		7.18227	0.98481		7.4709	0.98675
7.09737	0.98364		8.17001	0.98961		7.06319	0.98417		7.30084	0.98599
6.98761	0.98302		8.03702	0.98869		6.94465	0.98352		7.15108	0.98532
6.87981	0.98242		7.87518	0.98779		6.82625	0.98291		7.02402	0.98466
6.77659	0.98182		7.70535	0.98694		6.71353	0.98231		6.90695	0.98401
6.67687	0.98119		7.54445	0.98617		6.60829	0.98171		6.79119	0.98336
6.57479	0.98056		7.40069	0.9855		6.50821	0.98108		6.67801	0.98275
6.47036	0.97997		7.27736	0.98485		6.40907	0.98047		6.57269	0.98216
6.36958	0.97939		7.16368	0.9842		6.31133	0.9799		6.4772	0.98156
6.27188	0.97878		7.05042	0.98355		6.21794	0.97932		6.38787	0.98093
6.17211	0.97815		6.9358	0.98293		6.12747	0.97869		6.29661	0.98031
6.07005	0.97752		6.82377	0.98234		6.03453	0.97807		6.20264	0.97972
5.9696	0.9769		6.71847	0.98174		5.93712	0.97742		6.10973	0.97911
5.87289	0.97629		6.61797	0.98112		5.83922	0.9768		6.01589	0.97849
5.78059	0.97567		6.51761	0.98052		5.74578	0.97619		5.91665	0.97786
[truncated: 1,607 more rows]

## Sheet: Fig. 2e
Maximum Stress (MPa)	Cycle		Energy loss coefficient	Cycle		Residual strain (%)	Cycle
[truncated: 4 more rows]

[truncated: 23 more sheets: Fig. 2f, Fig. 2g, Fig. 4a, Fig. 4b, Fig. 4c, Fig. 4d, Fig. 5b, Fig. 5c, Supplementary Fig. 2b, Supplementary Fig. 5b, Supplementary Fig. 6e, Supplementary Fig. 7a, Supplementary Fig. 7b, Supplementary Fig. 7c, Supplementary Fig. 8, Supplementary Fig. 9, Supplementary Fig. 10a, Supplementary Fig. 10b, Supplementary Fig. 10c, Supplementary Fig. 10d …]
